# Supplementary material for: Integrated intra‐ and intercellular signaling knowledge for multicellular omics analysis
Source: Mol Syst Biol. 2021 Mar 22;17(3):e9923. doi: 10.15252/msb.20209923 (PMC7983032; doi:10.15252/msb.20209923)
Supplement: Supplementary file 3 — Dataset EV1 [file MSB-17-e9923-s014.xlsx]

## Sheet: Dataset_EV1
Full name	Short name	Databases	Datasets	URL	References
3 Dimensional Interacting Domains	3DID			https://3did.irbbarcelona.org/	PMID: 24081580 (Levy et al. 2006; Mosca et al. 2014)
3DComplexes	3DComplexes	complexes		https://shmoo.weizmann.ac.il/elevy/3dcomplexV6/Home.cgi	PMID: 17112313 (Levy et al. 2006)
Adhesome	Adhesome	annotations, intercell		http://www.adhesome.org/	PMID: 17671451 (Zaidel-Bar et al. 2007) PMID: 24651544 (Winograd-Katz et al. 2014)
Almen2009		network, annotations, intercell		https://bmcbiol.biomedcentral.com/articles/10.1186/1741-7007-7-50	https://bmcbiol.biomedcentral.com/articles/10.1186/1741-7007-7-50
AlzPathway		network	post_translational	http://alzpathway.org/AlzPathway.html	https://pubmed.ncbi.nlm.nih.gov/26235082/
Annotated Regulatory Binding Sites	ABS	network	transcriptional	http://genome.imim.es/datasets/abs2005/index.html	PMID: 16381947 (Blanco 2006)
Atlas of Cancer Signaling Networks	ACSN	network	post_translational	https://acsn.curie.fr	https://pubmed.ncbi.nlm.nih.gov/26192618/
Autophagy Regulatory Network	ARN	network		http://autophagy-regulation.org/	https://www.tandfonline.com/doi/full/10.4161/15548627.2014.994346
Baccin2019		network, annotations, intercell	post_translational	https://www.nature.com/articles/s41556-019-0439-6	https://doi.org/10.1038/s41556-019-0439-6
BioGRID		network	post_translational	https://thebiogrid.org/	https://academic.oup.com/nar/article/47/D1/D529/5204333
Cancer and Biological Pathway Association Database	CPAD	annotations		http://bio-bigdata.hrbmu.edu.cn/CPAD/index.jsp	https://academic.oup.com/nar/article/47/D1/D529/5204333
CancerSEA		annotations		http://biocc.hrbmu.edu.cn/CancerSEA/home.jsp	https://academic.oup.com/nar/advance-article/doi/10.1093/nar/gky939/5133662
Catalogue of Somatic Mutations in Cancer	COSMIC	annotations		https://cancer.sanger.ac.uk/cosmic	(Cosmic 2019) (Cosmic 2019)
Cell Surface Protein Atlas	CSPA	annotations, intercell		http://www.receptome.org/	PMID: 25894527 (Ben-Shlomo et al. 2003)
CellCellInteractions		annotations, intercell
CellPhoneDB	CellPhoneDB	network, complexes, annotations, intercell	post_translational	https://www.cellphonedb.org/	PMID: 30429548 (Vento-Tormo et al. 2018)
ChEMBL	ChEMBL	drug_target		https://www.ebi.ac.uk/chembl/	PMID: 27899562 (Gaulton et al. 2017)
Compartmentalized Protein-protein Interaction Database	ComPPI	annotations, intercell		http://comppi.linkgroup.hu/	PMID: 25348397 (Veres et al. 2015)
Compartments		annotations
ComplexPortal	ComplexPortal	complexes		https://www.ebi.ac.uk/complexportal/home	PMID: 25313161 (Meldal et al. 2015)
Comprehensive Resource of Mammalian Protein Complexes	CORUM	complexes		https://mips.helmholtz-muenchen.de/corum/	PMID: 30357367 (Giurgiu et al. 2019)
ConsensusPathDB	CPDB	network	post_translational	http://cpdb.molgen.mpg.de/	https://academic.oup.com/nar/article/37/suppl_1/D623/1005985
Database of Interacting Proteins	DIP	network	post_translational	https://dip.doe-mbi.ucla.edu/dip/Main.cgi	https://www.ncbi.nlm.nih.gov/pmc/articles/PMC102387/
Database of Post-translational Modifications	dbPTM	network, enzyme_ptm	post_translational	http://dbptm.mbc.nctu.edu.tw/	PMID: 30418626 (Huang et al. 2019)
Dephosphorylation Database	DEPOD	network, enzyme_ptm	post_translational	http://www.depod.bioss.uni-freiburg.de/	PMID: 25332398 (Duan, Li, and Köhn 2015)
DisGeNet	DisGeNet	annotations		http://www.disgenet.org/	PMID: 27924018 (Piñero et al. 2017) PMID: 25877637 (Piñero et al. 2015)
DOMINO	DOMINO	network, enzyme_ptm	post_translational	http://mint.bio.uniroma2.it/domino/	PMID: 17135199 (Ceol et al. 2007)
DoRothEA	DoRothEA	network	transcriptional	https://github.com/saezlab/DoRothEA	DOI: 10.1158/0008-5472.CAN-17-1679 (Garcia-Alonso et al. 2018)
Drug-gene Interaction Database	DGidb	annotations, intercell		http://www.dgidb.org/	PMID: 29156001 (Cotto et al. 2018)
EMBRACE		annotations, intercell
ENCODe	ENCODe	network	transcriptional	https://www.encodeproject.org/	PMID: 29126249 (Davis et al. 2018)
Ensembl		homology_translation, identifier_translation		http://www.ensembl.org/index.html	https://academic.oup.com/database/article/doi/10.1093/database/bay119/5255129
Eukaryotic Linear Motif Resource	ELM	network, enzyme_ptm	post_translational	http://elm.eu.org/	PMID:29136216 (Gouw et al. 2018)
ExoCarta	ExoCarta	annotations, intercell		http://www.exocarta.org/	PMID: 26434508 (Keerthikumar et al. 2016)
FANTOM		network	transcriptional	https://fantom.gsc.riken.jp/5/
Gene Cards				https://www.genecards.org/
Gene Ontology	GO	annotations, intercell		http://www.geneontology.org/	PMID: 10802651 (Ashburner et al. 2000) PMID: 27899567 (The Gene Ontology Consortium 2017)
Gene Ontology	Gene Ontology	annotations, intercell		http://www.geneontology.org/	PMID: 10802651 (Ashburner et al. 2000) PMID: 27899567 (The Gene Ontology Consortium 2017)
GPCRdb		annotations, intercell		https://gpcrdb.org/	https://academic.oup.com/nar/article/46/D1/D440/4634004
Guide to Pharamacology	Guide2Pharma	network, annotations, intercell	post_translational	http://www.guidetopharmacology.org	PMID: 29149325 (Xu and Li 2012; Harding et al. 2018)
Havugimana 2012	Havugimana	complexes		http://human.med.utoronto.ca/	PMID: 22939629 (Havugimana et al. 2012)
HGNC	HGNC	annotations, intercell		https://www.genenames.org/	PMID: 27799471 (Yates et al. 2017)
HIPPIE		network	post_translational
hu.MAP	hu.MAP	complexes		http://hu.proteincomplexes.org/	PMID: 28596423 (Drew et al. 2017)
Human Plasma Membrane Receptome	HPMR	network, annotations, intercell	post_translational	http://www.receptome.org/	PMID: 12815191 (Ben-Shlomo et al. 2003)
Human Protein Atlas	HPA	annotations		http://proteinatlas.org/	PMID: 25613900 (Uhlen et al. 2015) PMID: 28495876 (Thul et al. 2017)
Human Protein Reference Database	HPRD	network, enzyme_ptm	post_translational	https://www.hprd.org/	PMID: 14525934 (Peri 2003) PMID: 18988627 (Keshava Prasad et al. 2009)
Human Proteome Map	HPM			http://www.humanproteomemap.org/	PMID: 24870542 (Kim et al. 2014)
Human Reference Interactome	HuRI	network	post_translational	http://www.interactome-atlas.org/	https://www.nature.com/articles/s41586-020-2188-x
Human Transcriptional Reference Interactome	HTRIdb	network	transcriptional	http://www.lbbc.ibb.unesp.br/htri	PMID: 22900683 (Bovolenta, Acencio, and Lemke 2012)
HumanSignalingNetwork	Wang	network	post_translational	http://www.bri.nrc.ca/wang/cancerMap/HumanSignalingNetwork_v6.csv
ICELLNET		network, complexes, annotations, intercell		https://github.com/soumelis-lab/ICELLNET	https://www.biorxiv.org/content/10.1101/2020.03.05.976878v1
Incrnadb	Incrnadb	network	post_transcriptional	http://www.lncrnadb.org/	PMID: 21112873 (Amaral et al. 2011)
IntAct		network	post_translational	https://www.ebi.ac.uk/intact/	http://europepmc.org/article/MED/24234451
Interactive Onco Genomics	IntOGen	annotations		https://www.intogen.org/search	PMID: 25759023 (Rubio-Perez et al. 2015) PMID: 24037244 (Gonzalez-Perez et al. 2013)
Interactome with Structural Resolution	Instruct			http://instruct.yulab.org/	PMID: 23599502 (Meyer et al. 2013)
Interactome3D	Interactome3D			https://interactome3d.irbbarcelona.org/	PMID: 23399932 (Mosca, Céol, and Aloy 2013)
iPTMnet		network, enzyme_ptm		https://research.bioinformatics.udel.edu/iptmnet/	https://academic.oup.com/nar/article/46/D1/D542/4626766
iTALK		annotations, intercell		https://github.com/Coolgenome/iTALK	https://www.biorxiv.org/content/10.1101/507871v1
Kinase Enrichment Analysis	KEA	network, enzyme_ptm	post_translational	https://www.maayanlab.net/KEA2/
Kinase.com	Kinase.com	annotations		http://kinase.com/web/current/	PMID: 12471243 (Manning 2002)
Kirouac 2010	Kirouac 2010	network, annotations, intercell	post_translational	https://www.embopress.org/doi/10.1038/msb.2010.71?download=true Local (data directory on github)	PMID: 20924352 (Kirouac et al. 2010)
Kirouac 2010	Kirouac 2010	network, annotations, intercell	post_translational	https://www.embopress.org/doi/10.1038/msb.2010.71?download=true Local (data directory on github)	PMID: 20924352 (Kirouac et al. 2010)
KEGG MEDICUS		network, complexes	post_translational, transcriptional	ftp://ftp.genome.jp/pub/kegg/medicus/
Laudanna		network	post_translational	http://dp.univr.it/~laudanna/LCTST/index.html
Li2012	Li2012	network, enzyme_ptm	post_translational	https://www.ncbi.nlm.nih.gov/pmc/articles/PMC3396364/ http://genome.cshlp.org/content/suppl/2011/12/27/gr.128819.111.DC1/Supplementary_files_S1-S5.xls	PMID: 22194470 (Li et al. 2012)
LINCS	LINCS	drug_target		http://lincsportal.ccs.miami.edu/dcic-portal/	PMID: 29140462 (Koleti et al. 2018)
LMPID	LMPID	network, enzyme_ptm	post_translational	http://bicresources.jcbose.ac.in/ssaha4/lmpid/	PMID:25776024 (Sarkar, Jana, and Saha 2015)
LncRNADisease	LncRNADisease	network	post_transcriptional	http://www.cuilab.cn/lncrnadisease http://www.rnanut.net/lncrnadisease/	PMID: 23175614 (Chen et al. 2012) (Chen et al. 2012) PMID: 30285109 (Bao et al. 2019)
LOCATE	LOCATE	annotations, intercell		http://locate.imb.uq.edu.au/	PMID: 17254308 (Sprenger, Fink, and Teasdale 2006)
LRdb		annotations, intercell		https://github.com/SCA-IRCM/LRdb	https://academic.oup.com/nar/advance-article/doi/10.1093/nar/gkaa183/5810485
Ma’ayan2005	CA1	network	post_translational		https://www.ncbi.nlm.nih.gov/pmc/articles/PMC3032439/
Mammalian Protein Protein Interaction Database	MPPI	network	post_translational	http://mips.helmholtz-muenchen.de/proj/ppi
Matrisome	Matrisome	annotations, intercell		http://matrisomeproject.mit.edu/ http://web.mit.edu/hyneslab/matrisome/	PMID: 26163349 (Naba et al. 2016)
MatrixDB	MatrixDB	network, annotations, intercell	post_translational	http://matrixdb.univ-lyon1.fr/	PMID: 30371822 (Clerc et al. 2019)
MCAM		annotations, intercell
Membranome	Membranome	annotations, intercell		http://membranome.org/	PMID: 29126305 (A. L. Lomize, Hage, and Pogozheva 2018)
miR2Disease	miR2Disease	network	post_transcriptional	http://www.mir2disease.org/	PMID: 18927107 (Vento-Tormo et al. 2018; Jiang et al. 2009)
miRBase	miRBase	reference, identifier_translation
miRDeathDB	miRDeathDB	network	post_transcriptional	http://rna-world.org/mirdeathdb/	PMID: 22743998 (Xu and Li 2012)
miRecords	miRecords	network	post_transcriptional	http://c1.accurascience.com/miRecords/	PMID: 18996891 (Xiao et al. 2009)
miRTarBase	miRTarBase	network	post_transcriptional	http://mirtarbase.mbc.nctu.edu.tw/php/index.php	PMID: 29126174 (Chou et al. 2018)
MSigDB	MSigDB	annotations		http://software.broadinstitute.org/gsea/msigdb	PMID: 16199517 (Tamayo and al. 2005) PMID: 26771021 (Liberzon et al. 2015)
Mutations Impact on Phosphorylation	MIMP	network, enzyme_ptm	post_translational	http://mimp.baderlab.org/	https://www.nature.com/articles/nmeth.3396
NCBI HomoloGene	NCBI HomoloGene	homology_translation		https://www.ncbi.nlm.nih.gov/homologene
NCBI PubMed	PubMed	reference		https://pubmed.ncbi.nlm.nih.gov/
ncRDeathDB	ncRDeathDB	network	post_transcriptional	http://www.rna-society.org/ncrdeathdb	https://www.tandfonline.com/doi/full/10.1080/15548627.2015.1089375
Negatome		network	post_translational	http://mips.helmholtz-muenchen.de/proj/ppi/negatome/	http://nar.oxfordjournals.org/content/42/D1/D396.long
NetPath	NetPath	annotations		http://www.netpath.org/	PMID: 20067622 (Kandasamy et al. 2010)
NFIRegulomeDB		network	transcriptional	http://nfiregulome.ccr.buffalo.edu/basicquery1.0.php
NRF2ome		network		http://nrf2.elte.hu/	https://www.hindawi.com/journals/omcl/2013/737591/
ORegAnno	ORegAnno	network	transcriptional	http://www.oreganno.org/	PMID: 26578589 (Lesurf et al. 2016)
Orientations of Proteins in Membranes	OPM	annotations, intercell		https://opm.phar.umich.edu/ppm_server	PMID: 21890895 (M. A. Lomize et al. 2012)
PathBank				https://pathbank.org/	https://pubmed.ncbi.nlm.nih.gov/31602464/
Pathway Commons	PC	network, annotations	post_translational	http://www.pathwaycommons.org/	https://academic.oup.com/nar/article/48/D1/D489/5606621
PAZAR	PAZAR	network	transcriptional	www.pazar.info	PMID: 17916232 (Portales-Casamar et al. 2007)
PDZbase				http://abc.med.cornell.edu/pdzbase/	http://bioinformatics.oxfordjournals.org/content/21/6/827.long
PEPcyber				http://www.pepcyber.org/PPEP/idetail.php
Phobius		annotations, intercell		http://phobius.sbc.su.se/	https://www.sciencedirect.com/science/article/pii/S0022283604002943
phopho.ELM	phopho.ELM	network, enzyme_ptm	post_translational	http://phospho.elm.eu.org/	PMID: 21062810 (Diella et al. 2007)
Phosphatome	Phosphatome	annotations		http://phosphatome.net/	https://stke.sciencemag.org/content/10/474/eaag1796
phospho.ELM	phospho.ELM	network, enzyme_ptm	post_translational	http://phospho.elm.eu.org/dumps/Phospho.Elm_AcademicLicense.pdf	http://nar.oxfordjournals.org/content/39/suppl_1/D261
PhosphoNetworks	PhosphoNetworks	network, enzyme_ptm	post_translational	http://www.phosphonetworks.org/	PMID: 24227675 (Hu et al. 2014)
PhosphoPoint		network, enzyme_ptm	post_translational	http://web.archive.org/web/20140530070613/http://kinase.bioinformatics.tw/	http://bioinformatics.oxfordjournals.org/content/24/16/i14.long
PhosphoSitePlus	PhosphoSite	network, enzyme_ptm	post_translational	https://www.phosphosite.org/homeAction.action	PMID: 25514926 (Hornbeck et al. 2015)
Portein Complex Enrichment Analysis Tool	Compleat	complexes		https://www.flyrnai.org/compleat/	PMID: 23443684 (Vinayagam et al. 2013)
Protein Data Bank	PDB	complexes		https://www.rcsb.org/	PMID: 10592235 (Berman 2000)
Protein Families	Pfam			https://pfam.xfam.org	PMID: 30357350 (El-Gebali et al. 2019)
Protein Ontology	PRO	identifier_translation		https://proconsortium.org/
ProteomicsDB	ProteomicsDB			https://www.proteomicsdb.org/	PMID: 29106664 (Schmidt et al. 2018)
ProtMapper		network, enzyme_ptm	post_translational	https://github.com/indralab/protmapper	https://www.biorxiv.org/content/10.1101/822668v3
Ramilowski 2015	Ramilowski 2015	network, annotations, intercell	post_translational	http://fantom.gsc.riken.jp/5/suppl/Ramilowski_et_al_2015/	PMID: 26198319 (Ramilowski et al. 2015)
Ramilowski 2015	Ramilowski 2015	network, annotations, intercell	post_translational	http://fantom.gsc.riken.jp/5/suppl/Ramilowski_et_al_2015/	PMID: 26198319 (Ramilowski et al. 2015)
Reactome		network	post_translational	https://reactome.org/	https://academic.oup.com/nar/article/48/D1/D498/5613674
RegNetwork	RegNetwork	interactions	transcriptional	http://regnetworkweb.org/
Signaling Network Open Resource	SIGNOR	network, complexes, enzyme_ptm, annotations	post_translational, transcriptional	https://signor.uniroma2.it/ Local (data directory on github)	PMID: 26467481 (Surdo et al. 2017)
SignaLink	SignaLink	network, annotations	post_translational	http://signalink.org/	DOI: 10.1186/1752-0509-7-7 (Fazekas et al. 2013)
Signaling Pathway Integration Knowledge Engine	SPIKE	network	post_translational	http://www.cs.tau.ac.il/~spike/	http://nar.oxfordjournals.org/content/39/suppl_1/D793.full.html
STITCH		network	post_translational	http://stitch.embl.de/	https://academic.oup.com/nar/article/36/suppl_1/D684/2506442
STRING		network	post_translational	https://string-db.org/	https://academic.oup.com/nar/article/47/D1/D607/5198476
Surfaceome	Surfaceome	annotations, intercell		http://wlab.ethz.ch/surfaceome/	PMID: 30373828 (Bausch-Fluck et al. 2018)
TCDB		annotations, intercell		http://tcdb.org/	https://academic.oup.com/nar/article/44/D1/D372/2502612
TfactS		network	transcriptional	http://www.tfacts.org/
TF Census	TF Census	annotations		https://www.ncbi.nlm.nih.gov/pubmed/19274049 https://media.nature.com/full/nature-assets/nrg/journal/v10/n4/extref/nrg2538-s3.txt	PMID: 19274049 (Vaquerizas et al. 2009)
Transcription Factor Encyclopedia	TFe	interactions	transcriptional	https://github.com/wassermanlab/TFe
TRED	TRED	interactions	transcriptional	http://rulai.cshl.edu/cgi-bin/TRED/tred.cgi?process=home
TRRD	TRRD	interactions	transcriptional	http://wwwmgs.bionet.nsc.ru/mgs/gnw/trrd/
Topology Data Bank of Transmembrane Proteins	TopDB	annotations, intercell		http://topdb.enzim.hu/	PMID: 25392424 (Dobson et al. 2015)
TransmiR	TransmiR	network	tf_mirna	http://www.cuilab.cn/transmir	PMID: 30371815 (Tong et al. 2019)
TRIP	TRIP	network, annotations, intercell	post_translational	http://www.trpchannel.org/
UniChem	UniChem	identifier_translation		https://www.ebi.ac.uk/unichem/	PMID: 23317286 (Chambers et al. 2013)
UniProt	UniProt	annotations, intercell, identifier_translation, reference		https://uniprot.org/	https://academic.oup.com/nar/article/47/D1/D506/5160987
Vesiclepedia	Vesiclepedia	annotations, intercell		http://microvesicles.org/	PMID: 30395310 (Pathan et al. 2019)
Zhong 2015	Zhong 2015	annotations, intercell			https://nyaspubs.onlinelibrary.wiley.com/doi/full/10.1111/nyas.12776

## Sheet: Description
Dataset EV1: List of resources in OmniPath and pypath. Besides the name, webpage and publication of the resources we list which ones of the five major OmniPath databases (network, enzyme-PTM, complexes, annotations, intercell) each resource contributes to, and which datasets within the network database. Certain resources are not redistributed by the OmniPath web service or not used for any of the…
