# Supplementary material for: Integrated intra‐ and intercellular signaling knowledge for multicellular omics analysis
Source: Mol Syst Biol. 2021 Mar 22;17(3):e9923. doi: 10.15252/msb.20209923 (PMC7983032; doi:10.15252/msb.20209923)
Supplement: Supplementary file 4 — Dataset EV2 [file MSB-17-e9923-s002.xlsx]

## Sheet: Dataset_EV2
Resource	Entities	Entities [%]	Entities shared within database category	Entities shared within database category [%]	Entities unique within database category	Entities unique within database category [%]	Entities shared within interaction type	Entities shared within interaction type [%]	Entities unique within interaction type	Entities unique within interaction type [%]	Proteins	Proteins [%]	Proteins shared within database category	Proteins shared within database category [%]	Proteins unique within database category	Proteins unique within database category [%]	Proteins shared within interaction type	Proteins shared within interaction type [%]	Proteins unique within interaction type	Proteins unique within interaction type [%]	miRNAs	miRNAs [%]	miRNAs shared within database category	miRNAs shared within database category [%]	miRNAs unique within database category	miRNAs unique within database category [%]	miRNAs shared within interaction type	miRNAs shared within interaction type [%]	miRNAs unique within interaction type	miRNAs unique within interaction type [%]	Edges	Edges [%]	Edges shared within database category	Edges shared within database category [%]	Edges unique within database category	Edges unique within database category [%]	Edges shared within interaction type	Edges shared within interaction type [%]	Edges unique within interaction type	Edges unique within interaction type [%]	References	References [%]	References shared within database category	References shared within database category [%]	References unique within database category	References unique within database category [%]	References shared within interaction type	References shared within interaction type [%]	References unique within interaction type
dbPTM	657	6.10992	646	17.1717	11	0.467488	653	8.61137	4	0.126183	657	6.28287	646	17.1717	11	0.467488	653	8.75687	4	0.133333	0	0	0	0	0	0	0	0	0	0	856	0.798418	731	8.50396	125	0.600298	755	3.06524	101	0.122304	966	2.28455	798	11.7699	168	1.03429	828	6.36874	138
DEPOD	394	3.66409	375	9.9681	19	0.80748	389	5.1299	5	0.157729	394	3.76781	375	9.9681	19	0.80748	389	5.21658	5	0.166667	0	0	0	0	0	0	0	0	0	0	825	0.769503	304	3.53653	521	2.50204	451	1.83103	374	0.452889	580	1.37168	282	4.15929	298	1.83464	364	2.79978	216
DOMINO	1133	10.5366	850	22.5944	283	12.0272	1033	13.6226	100	3.15457	1133	10.8348	850	22.5944	283	12.0272	1033	13.8528	100	3.33333	0	0	0	0	0	0	0	0	0	0	2037	1.89997	353	4.10656	1684	8.08721	657	2.66737	1380	1.67109	388	0.917605	82	1.20944	306	1.88389	215	1.65372	173
ELM	536	4.98466	484	12.8655	52	2.20994	512	6.75195	24	0.757098	536	5.12575	484	12.8655	52	2.20994	512	6.86603	24	0.8	0	0	0	0	0	0	0	0	0	0	586	0.546581	273	3.1759	313	1.50315	380	1.54277	206	0.249452	432	1.02166	255	3.76106	177	1.0897	289	2.22291	143
HPRD-phos	1015	9.43923	958	25.4652	57	2.42244	1008	13.2929	7	0.22082	1015	9.70642	958	25.4652	57	2.42244	1008	13.5175	7	0.233333	0	0	0	0	0	0	0	0	0	0	1656	1.5446	1405	16.3448	251	1.2054	1477	5.99651	179	0.216757	1668	3.94475	1424	21.0029	244	1.50219	1494	11.4914	174
iPTMnet	1981	18.4228	1931	51.3291	50	2.12495	1962	25.8737	19	0.599369	1981	18.9442	1931	51.3291	50	2.12495	1962	26.3108	19	0.633333	0	0	0	0	0	0	0	0	0	0	5072	4.73081	4595	53.4551	477	2.29074	4688	19.0329	384	0.464998	5135	12.1441	4537	66.9174	598	3.68159	4646	35.7357	489
KEA	2129	19.7991	1844	49.0165	285	12.1122	2021	26.6517	108	3.40694	2129	20.3596	1844	49.0165	285	12.1122	2021	27.1021	108	3.6	0	0	0	0	0	0	0	0	0	0	6883	6.41999	3413	39.7045	3470	16.6643	3535	14.3518	3348	4.0542	3195	7.55605	2691	39.6903	504	3.10288	2760	21.2291	435
Li2012	128	1.19037	126	3.34928	2	0.0849979	128	1.68799	0	0	128	1.22406	126	3.34928	2	0.0849979	128	1.71651	0	0	0	0	0	0	0	0	0	0	0	0	350	0.326456	185	2.15216	165	0.792393	235	0.954082	115	0.139257	0	0	0	0	0	0	0	0	0
LMPID	780	7.25379	687	18.2616	93	3.9524	760	10.0224	20	0.630915	780	7.45912	687	18.2616	93	3.9524	760	10.1918	20	0.666667	0	0	0	0	0	0	0	0	0	0	832	0.776033	308	3.58306	524	2.51645	490	1.98936	342	0.414139	701	1.65784	284	4.18879	417	2.56726	393	3.02284	308
MIMP	2209	20.5431	2190	58.2137	19	0.80748	2200	29.0123	9	0.283912	2209	21.1246	2190	58.2137	19	0.80748	2200	29.5025	9	0.3	0	0	0	0	0	0	0	0	0	0	6641	6.19427	5252	61.0982	1389	6.67051	5323	21.611	1318	1.59601	0	0	0	0	0	0	0	0	0
phosphoELM	758	7.0492	757	20.1223	1	0.0424989	757	9.98286	1	0.0315457	758	7.24873	757	20.1223	1	0.0424989	757	10.1515	1	0.0333333	0	0	0	0	0	0	0	0	0	0	1131	1.05492	1127	13.1107	4	0.0192095	1128	4.57959	3	0.0036328	1066	2.52105	1063	15.6785	3	0.0184695	1063	8.17629	3
PhosphoNetworks	810	7.53278	746	19.8299	64	2.71993	810	10.6818	0	0	810	7.74601	746	19.8299	64	2.71993	810	10.8623	0	0	0	0	0	0	0	0	0	0	0	0	1816	1.69384	623	7.24756	1193	5.72924	1798	7.29974	18	0.0217968	0	0	0	0	0	0	0	0	0
PhosphoPoint	3176	29.5359	2314	61.5098	862	36.6341	2975	39.2325	201	6.34069	3176	30.372	2314	61.5098	862	36.6341	2975	39.8954	201	6.7	0	0	0	0	0	0	0	0	0	0	8842	8.24721	3089	35.9353	5753	27.6281	4393	17.8352	4449	5.38744	0	0	0	0	0	0	0	0	0
PhosphoSite	2006	18.6553	2000	53.1632	6	0.254994	2004	26.4275	2	0.0630915	2006	19.1833	2000	53.1632	6	0.254994	2004	26.8741	2	0.0666667	0	0	0	0	0	0	0	0	0	0	3002	2.80006	2967	34.5161	35	0.168083	2969	12.0539	33	0.0399608	9724	22.9969	4291	63.2891	5433	33.4483	4668	35.9049	5056
PhosphoSite_noref	1569	14.5913	1568	41.68	1	0.0424989	1569	20.691	0	0	1569	15.0043	1568	41.68	1	0.0424989	1569	21.0406	0	0	0	0	0	0	0	0	0	0	0	0	2103	1.96153	2086	24.2671	17	0.0816405	2088	8.47712	15	0.018164	0	0	0	0	0	0	0	0	0
ProtMapper	3670	34.13	3122	82.9878	548	23.2894	3496	46.1031	174	5.48896	3670	35.0961	3122	82.9878	548	23.2894	3496	46.8821	174	5.8	0	0	0	0	0	0	0	0	0	0	11978	11.1723	7076	82.3174	4902	23.5413	7976	32.382	4002	4.84615	13205	31.2293	5110	75.3687	8095	49.8369	5451	41.9275	7754
Enzyme substrate total	6115	56.8679	3762	100	2353	100	5123	74.6467	992	25.5013	6115	58.4776	3762	100	2353	100	5123	76.0427	992	26.6667	0	0	0	0	0	0	0	0	0	0	29419	27.44	8596	100	20823	100	9068	59.9696	20351	22.0988	23023	54.4485	6780	100	16243	100	4866	56.8724	18157
Baccin2019	959	8.91844	950	61.0148	9	2.8481	958	12.6335	1	0.0315457	941	8.99876	935	62.5418	6	2.76498	940	12.6056	1	0.0333333	0	0	0	0	0	0	0	0	0	0	1278	1.19203	1148	41.6244	130	6.27716	1252	5.08303	26	0.0314842	1369	3.23763	1019	76.4441	350	31.2221	1369	10.53	0
CellPhoneDB	985	9.16023	838	53.8215	147	46.519	916	12.0797	69	2.17666	873	8.34847	778	52.0401	95	43.7788	839	11.2512	34	1.13333	0	0	0	0	0	0	0	0	0	0	1391	1.29743	473	17.1501	918	44.3264	763	3.09772	628	0.760465	30	0.0709488	11	0.825206	19	1.69492	30	0.230751	0
EMBRACE	871	8.10007	869	55.8125	2	0.632911	870	11.473	1	0.0315457	871	8.32935	869	58.1271	2	0.921659	870	11.6669	1	0.0333333	0	0	0	0	0	0	0	0	0	0	1491	1.3907	1486	53.8796	5	0.241429	1488	6.04117	3	0.0036328	0	0	0	0	0	0	0	0	0
Guide2Pharma	284	2.64112	284	18.2402	0	0	284	3.74522	0	0	284	2.71588	284	18.9967	0	0	284	3.8085	0	0	0	0	0	0	0	0	0	0	0	0	292	0.272358	288	10.4423	4	0.193143	292	1.1855	0	0	334	0.789897	280	21.0053	54	4.81713	334	2.56903	0
HPMR	698	6.49121	662	42.5177	36	11.3924	696	9.17843	2	0.0630915	698	6.67495	662	44.2809	36	16.5899	696	9.33351	2	0.0666667	0	0	0	0	0	0	0	0	0	0	527	0.491549	379	13.7418	148	7.14631	526	2.13552	1	0.00121093	353	0.834831	293	21.9805	60	5.35236	353	2.71518	0
ICELLNET	432	4.01748	380	24.4059	52	16.4557	432	5.69695	0	0	338	3.23228	330	22.0736	8	3.68664	338	4.53265	0	0	0	0	0	0	0	0	0	0	0	0	379	0.353505	220	7.97679	159	7.67745	378	1.53465	1	0.00121093	131	0.30981	36	2.70068	95	8.47458	131	1.00761	0
iTALK	1414	13.1498	1413	90.7514	1	0.316456	1414	18.647	0	0	1414	13.522	1413	94.5151	1	0.460829	1414	18.962	0	0	0	0	0	0	0	0	0	0	0	0	2637	2.45961	2627	95.2502	10	0.482859	2629	10.6735	8	0.00968746	0	0	0	0	0	0	0	0	0
Kirouac2010	222	2.06454	211	13.5517	11	3.48101	219	2.88804	3	0.0946372	222	2.12298	211	14.1137	11	5.06912	219	2.93684	3	0.1	0	0	0	0	0	0	0	0	0	0	151	0.140842	119	4.31472	32	1.54515	132	0.53591	19	0.0230077	0	0	0	0	0	0	0	0	0
LRdb	1531	14.2379	1473	94.605	58	18.3544	1523	20.0844	8	0.252366	1531	14.6409	1473	98.5284	58	26.7281	1523	20.4238	8	0.266667	0	0	0	0	0	0	0	0	0	0	3309	3.08641	2644	95.8666	665	32.1101	2746	11.1486	563	0.681755	1815	4.2924	1280	96.024	535	47.7252	1815	13.9605	0
Ramilowski2015	1238	11.5131	1238	79.5119	0	0	1238	16.326	0	0	1238	11.839	1238	82.8094	0	0	1238	16.6019	0	0	0	0	0	0	0	0	0	0	0	0	1951	1.81976	1951	70.7397	0	0	1951	7.92091	0	0	186	0.439883	178	13.3533	8	0.713649	186	1.43066	0
Ligand receptor total	1873	17.4184	1557	100	316	100	1749	25.4845	124	3.18766	1712	16.3718	1495	100	217	100	1623	24.0908	89	2.39247	0	0	0	0	0	0	0	0	0	0	4829	4.50416	2758	100	2071	100	3182	21.0436	1647	1.78845	2454	5.80361	1333	100	1121	100	2454	28.6816	0
ACSN	886	8.23956	871	20.2888	15	0.459841	886	11.684	0	0	886	8.47279	871	20.4364	15	0.494723	886	11.8815	0	0	0	0	0	0	0	0	0	0	0	0	2541	2.37007	1940	20.3546	601	0.95916	2197	8.91965	344	0.416561	1594	3.76975	462	14.3791	1132	9.45303	636	4.89193	958
Adhesome	224	2.08314	217	5.05474	7	0.214592	222	2.9276	2	0.0630915	224	2.14211	217	5.09151	7	0.230871	222	2.97707	2	0.0666667	0	0	0	0	0	0	0	0	0	0	1442	1.345	878	9.21204	564	0.90011	1015	4.12082	427	0.517068	1881	4.44849	446	13.8811	1435	11.9833	961	7.39174	920
ARN	76	0.70678	73	1.70044	3	0.0919681	74	0.975867	2	0.0630915	76	0.726786	73	1.71281	3	0.0989446	74	0.992356	2	0.0666667	0	0	0	0	0	0	0	0	0	0	95	0.0886095	30	0.314762	65	0.103736	36	0.146157	59	0.071445	120	0.283795	46	1.43168	74	0.617954	90	0.692254	30
Baccin2019	887	8.24886	870	20.2655	17	0.521153	887	11.6972	0	0	869	8.31022	864	20.2722	5	0.164908	869	11.6535	0	0	0	0	0	0	0	0	0	0	0	0	1144	1.06704	1025	10.7544	119	0.189917	1144	4.64455	0	0	1369	3.23763	1051	32.7109	318	2.65553	1369	10.53	0
CA1	444	4.12908	441	10.2725	3	0.0919681	442	5.82883	2	0.0630915	444	4.24596	441	10.3473	3	0.0989446	442	5.92732	2	0.0666667	0	0	0	0	0	0	0	0	0	0	1091	1.01761	899	9.43238	192	0.30642	918	3.72701	173	0.209491	962	2.27509	265	8.24774	697	5.82046	379	2.91516	583
CellPhoneDB	262	2.43653	246	5.73026	16	0.490497	262	3.4551	0	0	223	2.13254	222	5.20882	1	0.0329815	223	2.99048	0	0	0	0	0	0	0	0	0	0	0	0	360	0.335783	156	1.63676	204	0.325572	360	1.46157	0	0	30	0.0709488	12	0.373483	18	0.150313	30	0.230751	0
DeathDomain	30	0.278992	22	0.512462	8	0.245248	28	0.369247	2	0.0630915	30	0.286889	22	0.51619	8	0.263852	28	0.375486	2	0.0666667	0	0	0	0	0	0	0	0	0	0	43	0.0401075	12	0.125905	31	0.0494741	23	0.0933783	20	0.0242186	55	0.130073	17	0.529101	38	0.317328	35	0.26921	20
Guide2Pharma	284	2.64112	281	6.54554	3	0.0919681	284	3.74522	0	0	284	2.71588	281	6.59315	3	0.0989446	284	3.8085	0	0	0	0	0	0	0	0	0	0	0	0	292	0.272358	280	2.93778	12	0.0191513	292	1.1855	0	0	334	0.789897	280	8.7146	54	0.450939	334	2.56903	0
HPMR	637	5.92393	634	14.7682	3	0.0919681	637	8.40037	0	0	637	6.09161	634	14.8756	3	0.0989446	637	8.54231	0	0	0	0	0	0	0	0	0	0	0	0	481	0.448644	437	4.58504	44	0.0702214	481	1.95282	0	0	353	0.834831	307	9.55493	46	0.384134	353	2.71518	0
ICELLNET	431	4.00818	360	8.38574	71	2.17658	431	5.68377	0	0	337	3.22272	332	7.78977	5	0.164908	337	4.51924	0	0	0	0	0	0	0	0	0	0	0	0	378	0.352572	217	2.27678	161	0.256946	378	1.53465	0	0	131	0.30981	50	1.55618	81	0.676409	131	1.00761	0
KEGG-MEDICUS	737	6.8539	577	13.4405	160	4.90497	598	7.88606	139	4.38486	600	5.73778	571	13.3975	29	0.956464	590	7.91203	10	0.333333	0	0	0	0	0	0	0	0	0	0	1612	1.50356	805	8.44612	807	1.28792	834	3.38598	778	0.942105	0	0	0	0	0	0	0	0	0
LRdb	1307	12.1547	1260	29.3501	47	1.44083	1307	17.2359	0	0	1307	12.4988	1260	29.5636	47	1.55013	1307	17.5272	0	0	0	0	0	0	0	0	0	0	0	0	2051	1.91303	1710	17.9415	341	0.544216	2051	8.32691	0	0	1815	4.2924	1337	41.6122	478	3.99165	1815	13.9605	0
Macrophage	270	2.51093	263	6.12625	7	0.214592	266	3.50785	4	0.126183	270	2.582	263	6.17081	7	0.230871	266	3.56712	4	0.133333	0	0	0	0	0	0	0	0	0	0	1233	1.15006	828	8.68744	405	0.646356	891	3.61739	342	0.414139	440	1.04058	141	4.38842	299	2.49687	237	1.82294	203
NRF2ome	85	0.790477	78	1.81691	7	0.214592	81	1.06818	4	0.126183	85	0.812853	78	1.83013	7	0.230871	81	1.08623	4	0.133333	0	0	0	0	0	0	0	0	0	0	107	0.0998023	23	0.241318	84	0.134059	33	0.133978	74	0.089609	63	0.148993	8	0.248988	55	0.45929	11	0.0846089	52
PDZBase	115	1.06947	95	2.2129	20	0.613121	112	1.47699	3	0.0946372	115	1.09974	95	2.229	20	0.659631	112	1.50194	3	0.1	0	0	0	0	0	0	0	0	0	0	101	0.0942059	15	0.157381	86	0.137251	37	0.150217	64	0.0774997	67	0.158452	11	0.342359	56	0.467641	44	0.338436	23
Ramilowski2015	324	3.01311	324	7.54717	0	0	324	4.27272	0	0	324	3.0984	324	7.60206	0	0	324	4.34491	0	0	0	0	0	0	0	0	0	0	0	0	274	0.255568	270	2.83286	4	0.00638376	274	1.11242	0	0	186	0.439883	178	5.53999	8	0.0668058	186	1.43066	0
SignaLink3	818	7.60718	801	18.6583	17	0.521153	808	10.6554	10	0.315457	818	7.82251	801	18.794	17	0.560686	808	10.8355	10	0.333333	0	0	0	0	0	0	0	0	0	0	1708	1.59311	1198	12.5695	510	0.813929	1274	5.17234	434	0.525545	2395	5.66408	1017	31.6527	1378	11.5073	1448	11.1376	947
SIGNOR	3247	30.1962	2828	65.8747	419	12.8449	3138	41.382	109	3.43849	3241	30.9936	2828	66.3538	413	13.6214	3138	42.0813	103	3.43333	0	0	0	0	0	0	0	0	0	0	11239	10.483	3766	39.5132	7473	11.9265	5884	23.8886	5355	6.48454	4872	11.5221	1312	40.8341	3560	29.7286	3762	28.9362	1110
SPIKE	1808	16.8139	1604	37.3631	204	6.25383	1729	22.801	79	2.49211	1808	17.2899	1604	37.6349	204	6.72823	1729	23.1863	79	2.63333	0	0	0	0	0	0	0	0	0	0	3276	3.05563	1394	14.626	1882	3.00356	1730	7.02367	1546	1.8721	2516	5.95024	588	18.3007	1928	16.1002	1007	7.74556	1509
TRIP	214	1.99014	166	3.86676	48	1.47149	192	2.53198	22	0.694006	214	2.04648	166	3.89489	48	1.58311	192	2.57476	22	0.733333	0	0	0	0	0	0	0	0	0	0	363	0.338582	12	0.125905	351	0.560175	31	0.125858	332	0.40203	328	0.775707	8	0.248988	320	2.67223	28	0.215368	300
Wang	6134	57.0445	3947	91.9404	2187	67.0448	5369	70.8031	765	24.1325	6134	58.6593	3947	92.6091	2187	72.1306	5369	71.9995	765	25.5	0	0	0	0	0	0	0	0	0	0	56548	52.7441	7825	82.1005	48723	77.759	13120	53.2662	43428	52.5884	0	0	0	0	0	0	0	0	0
Activity flow total	7555	70.2595	4293	100	3262	100	6206	90.4269	1349	34.6787	7294	69.7523	4262	100	3032	100	6080	90.2479	1214	32.6344	0	0	0	0	0	0	0	0	0	0	72190	67.3339	9531	100	62659	100	14279	94.4316	57911	62.8845	15188	35.919	3213	100	11975	100	7841	91.6433	7347
AlzPathway	94	0.874175	82	2.98943	12	0.314301	92	1.21324	2	0.0630915	94	0.898919	82	2.98943	12	0.314301	92	1.23374	2	0.0666667	0	0	0	0	0	0	0	0	0	0	93	0.086744	22	1.0157	71	0.455508	38	0.154277	55	0.0666013	41	0.0969634	0	0	41	0.403028	0	0	41
BioGRID	2921	27.1645	2070	75.4648	851	22.2892	2685	35.4081	236	7.44479	2921	27.9334	2070	75.4648	851	22.2892	2685	36.0064	236	7.86667	0	0	0	0	0	0	0	0	0	0	3772	3.51826	1061	48.9843	2711	17.3927	1946	7.90061	1826	2.21116	5551	13.1279	397	43.5307	5154	50.6635	1343	10.33	4208
CancerCellMap	540	5.02185	531	19.3584	9	0.235726	540	7.12119	0	0	540	5.164	531	19.3584	9	0.235726	540	7.24152	0	0	0	0	0	0	0	0	0	0	0	0	914	0.852517	749	34.5799	165	1.05857	864	3.50777	50	0.0605466	522	1.23451	394	43.2018	128	1.25823	460	3.53819	62
DIP	1733	16.1164	1387	50.5651	346	9.06234	1667	21.9834	66	2.08202	1733	16.5726	1387	50.5651	346	9.06234	1667	22.3548	66	2.2	0	0	0	0	0	0	0	0	0	0	2086	1.94568	620	28.6242	1466	9.40527	1065	4.32382	1021	1.23636	1427	3.3748	195	21.3816	1232	12.1105	415	3.19206	1012
InnateDB	4627	43.0299	2242	81.7353	2385	62.4673	3691	48.6747	936	29.5268	4627	44.2479	2242	81.7353	2385	62.4673	3691	49.4971	936	31.2	0	0	0	0	0	0	0	0	0	0	9992	9.31985	1127	52.0314	8865	56.8743	2464	10.0037	7528	9.1159	2976	7.03812	389	42.6535	2587	25.4301	1258	9.67618	1718
MatrixDB	157	1.46006	116	4.22895	41	1.07386	150	1.97811	7	0.22082	157	1.50139	116	4.22895	41	1.07386	150	2.01153	7	0.233333	0	0	0	0	0	0	0	0	0	0	223	0.207999	23	1.06187	200	1.28312	36	0.146157	187	0.226444	69	0.163182	6	0.657895	63	0.619286	10	0.0769172	59
MPPI	366	3.4037	322	11.739	44	1.15244	355	4.68152	11	0.347003	366	3.50005	322	11.739	44	1.15244	355	4.76063	11	0.366667	0	0	0	0	0	0	0	0	0	0	293	0.27329	113	5.21699	180	1.15481	156	0.633348	137	0.165898	167	0.394948	19	2.08333	148	1.45483	50	0.384586	117
NetPath	1111	10.332	981	35.7638	130	3.40492	1100	14.5061	11	0.347003	1111	10.6245	981	35.7638	130	3.40492	1100	14.7512	11	0.366667	0	0	0	0	0	0	0	0	0	0	3171	2.95769	1242	57.3407	1929	12.3757	2286	9.28099	885	1.07168	1346	3.18324	526	57.6754	820	8.06055	824	6.33797	522
Interaction total	6561	61.0155	2743	100	3818	100	5136	74.8361	1425	36.6324	6561	62.7427	2743	100	3818	100	5136	76.2357	1425	38.3065	0	0	0	0	0	0	0	0	0	0	17753	16.5588	2166	100	15587	100	5571	36.8428	12182	13.2282	11085	26.2156	912	100	10173	100	2861	33.4385	8224
Post translational total	10753	100	7583	100	3170	100	0	0	0	0	10457	100	7457	100	3000	100	0	0	0	0	0	0	0	0	0	0	0	0	0	0	107212	100	24631	100	82581	100	0	0	0	0	42284	100	13001	100	29283	100	0	0	0
ABS	61	0.32112	61	0.395257	0	0	61	0.395257	0	0	61	0.321645	61	0.395257	0	0	61	0.395257	0	0	0	0	0	0	0	0	0	0	0	0	71	0.0215577	60	0.356888	11	0.00351958	60	0.356888	11	0.00351958	0	0	0	0	0	0	0	0	0
DoRothEA_A	2762	14.5399	2761	17.8902	1	0.0280662	2761	17.8902	1	0.0280662	2762	14.5637	2761	17.8902	1	0.0283126	2761	17.8902	1	0.0283126	0	0	0	0	0	0	0	0	0	0	5842	1.7738	2587	15.3878	3255	1.04148	2587	15.3878	3255	1.04148	4007	54.5838	1817	82.2172	2190	42.6817	1817	82.2172	2190
DoRothEA_B	3130	16.4772	3130	20.2812	0	0	3130	20.2812	0	0	3130	16.5041	3130	20.2812	0	0	3130	20.2812	0	0	0	0	0	0	0	0	0	0	0	0	8997	2.73175	1073	6.38235	7924	2.53538	1073	6.38235	7924	2.53538	122	1.6619	74	3.34842	48	0.93549	74	3.34842	48
DoRothEA_C	7388	38.8924	7370	47.7548	18	0.505192	7370	47.7548	18	0.505192	7388	38.956	7370	47.7548	18	0.509626	7370	47.7548	18	0.509626	0	0	0	0	0	0	0	0	0	0	17627	5.35207	1275	7.58387	16352	5.23202	1275	7.58387	16352	5.23202	139	1.89348	91	4.11765	48	0.93549	91	4.11765	48
DoRothEA_D	18592	97.8732	15372	99.6047	3220	90.3733	15372	99.6047	3220	90.3733	18592	98.0332	15372	99.6047	3220	91.1665	15372	99.6047	3220	91.1665	0	0	0	0	0	0	0	0	0	0	249774	75.8387	11569	68.8139	238205	76.2166	11569	68.8139	238205	76.2166	3325	45.2936	1349	61.0407	1976	38.511	1349	61.0407	1976
ENCODE-distal	2203	11.5972	2188	14.1774	15	0.420994	2188	14.1774	15	0.420994	2203	11.6161	2188	14.1774	15	0.424689	2188	14.1774	15	0.424689	0	0	0	0	0	0	0	0	0	0	18285	5.55186	2406	14.3112	15879	5.08068	2406	14.3112	15879	5.08068	0	0	0	0	0	0	0	0	0
ENCODE-proximal	8480	44.641	8424	54.5843	56	1.57171	8424	54.5843	56	1.57171	8480	44.7139	8424	54.5843	56	1.5855	8424	54.5843	56	1.5855	0	0	0	0	0	0	0	0	0	0	23753	7.21211	6617	39.3588	17136	5.48287	6617	39.3588	17136	5.48287	0	0	0	0	0	0	0	0	0
HTRIdb	10587	55.7328	10370	67.1937	217	6.09037	10370	67.1937	217	6.09037	10587	55.8239	10370	67.1937	217	6.14383	10370	67.1937	217	6.14383	0	0	0	0	0	0	0	0	0	0	16699	5.07031	4816	28.6462	11883	3.80211	4816	28.6462	11883	3.80211	896	12.2054	873	39.5023	23	0.448256	873	39.5023	23
KEGG-MEDICUS	219	1.45293	172	1.81645	47	0.838687	172	1.81645	47	0.838687	174	1.15815	172	1.81645	2	0.0360036	172	1.81645	2	0.0360036	0	0	0	0	0	0	0	0	0	0	292	0.38952	80	0.501819	212	0.359188	80	0.501819	212	0.359188	0	0	0	0	0	0	0	0	0
ORegAnno	315	1.65824	315	2.04108	0	0	315	2.04108	0	0	315	1.66095	315	2.04108	0	0	315	2.04108	0	0	0	0	0	0	0	0	0	0	0	0	323	0.0980723	306	1.82013	17	0.00543936	306	1.82013	17	0.00543936	68	0.926304	60	2.71493	8	0.155915	60	2.71493	8
PAZAR	2858	15.0453	2856	18.5058	2	0.0561325	2856	18.5058	2	0.0561325	2858	15.0699	2856	18.5058	2	0.0566251	2856	18.5058	2	0.0566251	0	0	0	0	0	0	0	0	0	0	4365	1.32534	3523	20.9553	842	0.269408	3523	20.9553	842	0.269408	486	6.62035	160	7.23982	326	6.35354	160	7.23982	326
SIGNOR	1250	6.58033	1216	7.87922	34	0.954252	1216	7.87922	34	0.954252	1219	6.42763	1216	7.87922	3	0.0849377	1216	7.87922	3	0.0849377	0	0	0	0	0	0	0	0	0	0	1978	0.600579	945	5.62099	1033	0.330521	945	5.62099	1033	0.330521	959	13.0636	447	20.2262	512	9.97856	447	20.2262	512
Transcriptional total	18996	100	15433	100	3563	100	0	0	18996	100	18965	100	15433	100	3532	100	0	0	18965	100	0	0	0	0	0	0	0	0	0	0	329349	100	16812	100	312537	100	0	0	329349	100	7341	100	2210	100	5131	100	0	0	7341
miR2Disease	398	11.87	388	31.7253	10	0.469484	388	31.7253	10	0.469484	266	10.0377	256	30.26	10	0.554324	256	30.26	10	0.554324	132	18.7767	132	35.0133	0	0	132	35.0133	0	0	434	5.24281	391	27.3427	43	0.627921	391	27.3427	43	0.627921	0	0	0	0	0	0	0	0	0
miRDeathDB	234	6.97882	231	18.888	3	0.140845	231	18.888	3	0.140845	91	3.43396	89	10.5201	2	0.110865	89	10.5201	2	0.110865	143	20.3414	142	37.6658	1	0.306748	142	37.6658	1	0.306748	331	3.99855	275	19.2308	56	0.817757	275	19.2308	56	0.817757	102	2.2702	92	12.976	10	0.264271	92	12.976	10
miRecords	1191	35.5204	760	62.1423	431	20.2347	760	62.1423	431	20.2347	992	37.434	564	66.6667	428	23.7251	564	66.6667	428	23.7251	199	28.3073	196	51.9894	3	0.920245	196	51.9894	3	0.920245	1525	18.4223	752	52.5874	773	11.288	752	52.5874	773	11.288	472	10.5052	383	54.0197	89	2.35201	383	54.0197	89
miRTarBase	2553	76.1408	1155	94.4399	1398	65.6338	1155	94.4399	1398	65.6338	2060	77.7358	827	97.7541	1233	68.3481	827	97.7541	1233	68.3481	493	70.128	328	87.0027	165	50.6135	328	87.0027	165	50.6135	5165	62.3943	1266	88.5315	3899	56.9363	1266	88.5315	3899	56.9363	3766	83.8193	685	96.615	3081	81.4218	685	96.615	3081
ncRDeathDB	1038	30.9574	750	61.3246	288	13.5211	750	61.3246	288	13.5211	541	20.4151	410	48.4634	131	7.26164	410	48.4634	131	7.26164	497	70.697	340	90.1857	157	48.1595	340	90.1857	157	48.1595	2773	33.4984	696	48.6713	2077	30.33	696	48.6713	2077	30.33	956	21.2775	352	49.6474	604	15.9619	352	49.6474	604
Post transcriptional total	3353	100	1223	100	2130	100	0	0	3353	100	2650	100	846	100	1804	100	0	0	2650	100	703	100	377	100	326	100	0	0	703	100	8278	100	1430	100	6848	100	0	0	8278	100	4493	100	709	100	3784	100	0	0	4493
ENCODE_tf-mirna	331	31.9498	212	100	119	14.4417	212	100	119	14.4417	109	27.665	58	100	51	15.1786	58	100	51	15.1786	222	34.5794	154	100	68	13.9344	154	100	68	13.9344	1237	24.8443	88	100	1149	23.4921	88	100	1149	23.4921	0	0	0	0	0	0	0	0	0
TransmiR	917	88.5135	212	100	705	85.5583	212	100	705	85.5583	343	87.0558	58	100	285	84.8214	58	100	285	84.8214	574	89.4081	154	100	420	86.0656	154	100	420	86.0656	3830	76.9231	88	100	3742	76.5079	88	100	3742	76.5079	1006	100	0	0	1006	100	0	0	1006
Mirna transcriptional total	1036	100	212	100	824	100	0	0	1036	100	394	100	58	100	336	100	0	0	394	100	642	100	154	100	488	100	0	0	642	100	4979	100	88	100	4891	100	0	0	4979	100	1006	100	0	0	1006	100	0	0	1006
[truncated: 61 more columns]

## Sheet: Description
Dataset EV2: Quantitative description of the OmniPath network database. Number of shared (overlap with any other resource) and unique molecular entities in total and by entity type, number of interactions in total, and by direction and effect sign, number of references and curation effort (unique reference-interaction pairs). Total rows are shown for each dataset and interaction type (PPI, transc…
