# Supplementary material for: Integrated intra‐ and intercellular signaling knowledge for multicellular omics analysis
Source: Mol Syst Biol. 2021 Mar 22;17(3):e9923. doi: 10.15252/msb.20209923 (PMC7983032; doi:10.15252/msb.20209923)
Supplement: Supplementary file 5 — Dataset EV3 [file MSB-17-e9923-s017.xlsx]

## Sheet: Dataset_EV3
Resource	E-S interactions	Shared E-S interactions	Unique E-S interactions	Enzymes	Substrates	References	Shared references	Unique references	Curation effort	Shared curation effort	Unique curation effort	Modification types
DEPOD	0	282	238	61	131	243	166	77	884	286	286	dephosphorylation (520)
HPRD	0	3079	546	388	858	1791	1492	299	10259	4999	4999	phosphorylation (2985), cleavage (242), dephosphorylation (140), acetylation (115), sumoylation (49), methylation (34), ubiquitination (19), carboxylation (12), neddylation (8), deacetylation (5), glycosylation (5), sulfation (3), myristoylation (2), amidation (2), prenylation (2), deacylation (1), alkylation (1)
KEA	0	6567	5314	381	1836	3309	2535	774	22098	7625	7625	phosphorylation (11881)
Li2012	0	208	149	22	105	0	0	0	0	0	0	phosphorylation (357)
MIMP	0	9207	3967	391	2073	0	0	0	0	0	0	phosphorylation (13174)
PhosphoNetworks	0	931	3286	229	620	0	0	0	0	0	0	phosphorylation (4217)
PhosphoSite	0	9995	569	359	2383	0	0	0	0	0	0	phosphorylation (10564)
ProtMapper	0	12532	8851	1635	2911	14516	3737	10779	30343	7471	7471	phosphorylation (21383)
SIGNOR	0	6674	995	471	1465	3398	3294	104	8501	7197	7197	phosphorylation (6823), dephosphorylation (703), cleavage (57), acetylation (21), ubiquitination (19), deacetylation (13), sumoylation (12), methylation (7), binding (3), demethylation (2), deubiquitination (2), neddylation (2), hydroxylation (2), desumoylation (1)
dbPTM	0	1103	269	189	555	961	638	323	3063	1042	1042	phosphorylation (1281), methylation (63), acetylation (24), palmitoylation (4)
phosphoELM	0	2067	5	207	696	1192	1177	15	2356	2290	2290	phosphorylation (2072)

## Sheet: Description
Dataset EV3: Quantitative description of the OmniPath enzyme-PTM database. Number of shared (overlap with any other resource) and unique enzyme-PTM relationships, references and curation effort (reference-record pairs), list of available modification types.
