# Supplementary material for: Integrated intra‐ and intercellular signaling knowledge for multicellular omics analysis
Source: Mol Syst Biol. 2021 Mar 22;17(3):e9923. doi: 10.15252/msb.20209923 (PMC7983032; doi:10.15252/msb.20209923)
Supplement: Supplementary file 6 — Dataset EV4 [file MSB-17-e9923-s003.xlsx]

## Sheet: Dataset_EV4
Resource	All complexes	Homomers	Heteromers	Stoichiometry	Unique complexes	Shared complexes	References	Curation effort
CORUM	2734	86	2648	False	1035	1699	1881	2909
CellPhoneDB	112	0	112	True	15	97	0	0
Compleat	9693	3	9690	True	1831	7862	2494	3943
ComplexPortal	611	118	493	True	286	325	701	2304
Guide2Pharma	91	33	58	True	33	58	169	210
HPMR	101	0	101	False	39	62	0	0
Havugimana2012	622	0	622	False	600	22	0	0
ICELLNET	94	0	94	False	30	64	46	129
KEGG	223	1	222	True	0	0	0	0
PDB	5606	3129	2477	True	5151	455	0	0
SIGNOR	218	10	208	True	6	1	0	0
hu.MAP	4527	2	4525	True	4414	113	0	0

## Sheet: Description
Dataset EV4: Quantitative description of the OmniPath complexes database. Number of protein complexes, homomers and heteromers, shared (overlap with any other resource) and unique records, availability of stoichiometry information, number of references and curation effort (reference-record pairs).
