# Supplementary material for: Integrated intra‐ and intercellular signaling knowledge for multicellular omics analysis
Source: Mol Syst Biol. 2021 Mar 22;17(3):e9923. doi: 10.15252/msb.20209923 (PMC7983032; doi:10.15252/msb.20209923)
Supplement: Supplementary file 7 — Dataset EV5 [file MSB-17-e9923-s016.xlsx]

## Sheet: Dataset_EV5
Resource	Entities	Records	Records per entity	Proteins	Proteins [%]	Protein records	Complexes	Complexes [%]	Complex records	Inferred complex annotations	miRNA	miRNA [%]	miRNA records	References	Curation effort	Fields
Adhesome	402	402	1	239	1.16867	239	163	0.740741	163	True	0	0	0	0	0	mainclass, intrinsic
Almen2009	5663	5674	1.00207	4829	21.2718	4839	834	3.79005	835	True	0	0	0	0	0	mainclass, classes, phobius_secreted, phobius_transmembrane, sosui_transmembrane, tmhmm_transmembrane
Baccin2019	1579	2160	1.35341	996	4.89074	1348	583	2.64031	812	True	0	0	0	0	0	mainclass, subclass, location
CORUM_Funcat	2734	6040	2.20922	0	0	0	2734	12.4244	6040	False	0	0	0	0	0	funcat
CORUM_GO	2734	7374	2.69715	0	0	0	2734	12.4244	7374	False	0	0	0	0	0	go
CPAD	1356	2306	1.60258	853	4.18856	1367	321	1.45876	584	True	182	6.91489	355	0	0	regulator_type, effect_on_pathway, pathway, effect_on_cancer, effect_on_cancer_outcome, cancer, pathway_category
CSPA	2011	2041	1.02075	1446	7.10042	1476	565	2.5676	565	True	0	0	0	0	0	high_confidence, n_cell_types, tm, gpi, uniprot_cell_surface
CSPA_celltype	2032	19492	9.54087	1407	6.90891	13424	625	2.84026	6068	True	0	0	0	0	0	cell_type, value
CancerGeneCensus	721	722	1.00139	721	3.54039	722	0	0	0	True	0	0	0	0	0	tier, hallmark, somatic, germline, tumour_types_somatic, tumour_types_germline, cancer_syndrome, tissue_type, genetics, role, mutation_type
CancerSEA	1970	2492	1.26726	1246	6.11834	1579	724	3.29016	913	True	0	0	0	0	0	state
CellCellInteractions	4846	5419	1.11617	3426	16.823	3824	1420	6.45308	1595	True	0	0	0	0	0	mainclass
CellPhoneDB	1547	1547	1	978	4.80236	978	569	2.58578	569	True	0	0	0	0	0	receptor, receptor_class, peripheral, secreted, secreted_class, transmembrane, integrin
CellPhoneDB_complex	112	112	1	0	0	0	112	0.508975	112	False	0	0	0	0	0	receptor, receptor_class, peripheral, secreted, secreted_class, transmembrane, integrin
ComPPI	37142	90019	2.94222	18243	83.8988	53675	18899	84.3172	36344	True	0	0	0	0	0	location, score
DGIdb	15302	31681	2.12221	9361	45.9661	19866	5941	26.9166	11815	True	0	0	0	0	0	category
DisGeNet	12544	120268	8.93714	8941	43.9038	79907	3603	16.3372	40361	True	0	0	0	0	0	disease, score, dsi, dpi, nof_pmids, nof_snps, source
EMBRACE	1430	1431	1.00112	890	4.37024	891	540	2.45399	540	True	0	0	0	0	0	mainclass, neuron, mural_cell, microglia, endothelial_cell
Exocarta	8438	26686	3.31188	5236	25.7108	17341	3202	14.5285	9345	True	0	0	0	80	16499	pmid, tissue, vesicle
GO_Intercell	18892	51533	2.72777	18892	0	51533	0	0	0	True	0	0	0	0	0	mainclass
GPCRdb	456	466	1.02519	397	1.94942	407	59	0.268121	59	True	0	0	0	0	0	gpcr_class, family, subfamily
Guide2Pharma	840	840	1	532	2.61233	532	308	1.39968	308	True	0	0	0	0	0	mainclass
HGNC	18625	25166	1.33941	14319	70.3118	19179	4306	19.5683	5987	True	0	0	0	0	0	mainclass
HPA_secretome	3497	3497	1	2591	12.7228	2591	906	4.11725	906	True	0	0	0	0	0	mainclass, secreted
HPA_subcellular	9602	13275	1.44403	6414	31.4952	9262	3188	14.4876	4013	True	0	0	0	0	0	location, status
HPA_tissue	28294	1781914	74.8732	19001	93.3022	1422665	9293	42.145	359249	True	0	0	0	0	0	organ, tissue, level, status, n_not_detected, n_low, n_medium, n_high, prognostic, favourable, score, pathology
HPMR	1683	1683	1	1141	5.60275	1141	542	2.46308	542	True	0	0	0	0	0	role, mainclass, subclass, subsubclass
HPMR_complex	101	101	1	0	0	0	101	0.458987	101	False	0	0	0	0	0
ICELLNET	737	758	1.04965	423	2.07709	444	314	1.42695	314	True	0	0	0	0	0	role, family, subfamily, classification
ICELLNET_complex	517	539	1.04965	423	2.07709	444	94	0.427176	95	True	0	0	0	0	0	role, family, subfamily, classification
IntOGen	731	771	1.05	480	2.35699	504	251	1.14065	267	True	0	0	0	0	0	type, role, curated, oncodrive_role_prob
Integrins	63	63	1	25	0.12276	25	38	0.172688	38	True	0	0	0	0	0
KEGG-PC	1164	2756	2.32463	804	3.83992	1869	360	1.63599	887	True	0	0	0	0	0	pathway
Kirouac2010	392	398	1.01158	259	1.27179	262	133	0.604408	136	True	0	0	0	0	0	mainclass
LOCATE	15497	29591	2.1908	9497	46.6339	20806	6000	27.1893	8785	True	0	0	0	1302	3276	source, location, cls, pmid, score
LRdb	2475	5396	2.89577	1535	7.53744	4445	940	4.27176	951	True	0	0	0	0	0	role, cell_type, sources, references
MCAM	134	134	1	103	0.461576	103	31	0.140877	31	True	0	0	0	0	0
MSigDB	30598	2256702	87.7455	19884	97.6381	1744731	10714	48.5753	511971	True	0	0	0	0	0	collection, geneset
Matrisome	1488	1488	1	1062	5.09207	1062	426	1.93592	426	True	0	0	0	0	0	mainclass, subclass, subsubclass
MatrixDB	14916	17100	1.15345	10101	49.5998	11651	4815	21.8678	5449	True	0	0	0	0	0	mainclass
Membranome	3163	3165	1.00082	2438	11.9421	2440	725	3.29471	725	True	0	0	0	0	0	membrane, side
NetPath	3493	8112	2.23659	1864	9.15296	4169	1629	7.39832	3943	True	0	0	0	0	0	pathway
OPM	597	608	1.02292	349	1.71372	357	248	1.12702	251	True	0	0	0	0	0	membrane, family, transmembrane
Phobius	32592	32592	1	20349	99.9214	20349	12243	54.6739	12243	True	0	0	0	0	0	tm_helices, signal_peptide, cytoplasmic, non_cytoplasmic
Phosphatome	379	379	1	264	1.29634	264	115	0.522608	115	True	0	0	0	0	0	fold, family, subfamily, has_protein_substrates, has_non_protein_substrates, has_catalytic_activity
Ramilowski2015	1995	1997	1.00162	1238	6.07906	1240	757	3.44013	757	True	0	0	0	0	0	mainclass, sources
Ramilowski_location	33450	123297	4.9757	18887	92.7425	93976	14563	65.2215	29321	True	0	0	0	0	0	location, source, tmh, note, long_note
SIGNOR	610	1348	2.14696	313	1.52713	672	297	1.34969	676	True	0	0	0	0	0	pathway
SignaLink_function	1421	1879	1.3801	784	3.84974	1082	637	2.8948	797	True	0	0	0	0	0	function
SignaLink_pathway	1722	2326	1.36962	836	4.10017	1145	886	4.02636	1181	True	0	0	0	0	0	pathway
Surfaceome	3487	3487	1	2809	13.7933	2809	678	3.08112	678	True	0	0	0	0	0	score, mainclass, subclasses
TCDB	2212	2213	1.00056	1778	8.68156	1779	434	1.97228	434	True	0	0	0	0	0	family, tcid
TFcensus	1737	1737	1	1354	6.64866	1354	383	1.74051	383	True	0	0	0	0	0
TopDB	1929	15269	10.6699	1245	6.10852	13284	684	3.10838	1985	True	0	0	0	0	0	membrane, topology, score, tmregions
UniProt_family	17470	17470	1	14298	70.2087	14298	3172	14.4149	3172	True	0	0	0	0	0	family, subfamily
UniProt_keyword	42711	332954	10.4367	20364	99.9951	212532	22347	99.2638	120422	True	0	0	0	0	0	keyword
UniProt_location	26500	53237	2.15064	16656	81.7874	35821	9844	44.5944	17416	True	0	0	0	0	0	location, features
UniProt_tissue	12399	66748	5.47407	9775	47.999	53509	2624	11.9246	13239	True	0	0	0	0	0	tissue, level
UniProt_topology	5766	42647	7.59615	5195	25.5095	39462	571	2.59486	3185	True	0	0	0	0	0	topology, start, end
Vesiclepedia	19924	240028	13.038	11933	58.5956	155583	7991	36.1327	84445	True	0	0	0	244	154742	pmid, tissue, vesicle
Zhong2015	675	675	1	466	2.28824	466	209	0.949784	209	True	0	0	0	0	0	type
iTALK	2269	2508	1.08416	1414	6.94329	1533	855	3.88548	975	True	0	0	0	0	0	mainclass, subclass
kinase.com	801	819	1.02187	503	2.46992	514	298	1.35424	305	True	0	0	0	0	0	group, family, subfamily

## Sheet: Description
Dataset EV5: Quantitative description of the OmniPath annotations database. Each record carries the attributes listed in the ‛fields‛ column. At resources where no attributes are listed here, the annotation can be considered a set, i.e. a molecular entity either belongs to this set or not. One molecular entity might have more than one annotation records from the same resource.
