# Supplementary material for: Integrated intra‐ and intercellular signaling knowledge for multicellular omics analysis
Source: Mol Syst Biol. 2021 Mar 22;17(3):e9923. doi: 10.15252/msb.20209923 (PMC7983032; doi:10.15252/msb.20209923)
Supplement: Supplementary file 8 — Dataset EV6 [file MSB-17-e9923-s001.xlsx]

## Sheet: Dataset_EV6
Category	Aspect	Transmitter	Receiver	Proteins	miRNAs	Complexes	Resources
adherens_junction	functional	False	True	43	0	26	OmniPath, Ramilowski_location, UniProt_location, Zhong2015
adhesion	functional	True	True	863	0	290	Adhesome, Almen2009, CellPhoneDB, HGNC, MCAM, OmniPath, UniProt_keywords
cell_adhesion	functional	True	True	617	0	131	Almen2009, GO_Intercell, HGNC, OmniPath, Zhong2015
cell_surface	locational	None	None	4089	0	1023	Baccin2019, HGNC, Matrisome, OmniPath, Ramilowski_location, Surfaceome
cell_surface_enzyme	functional	True	False	667	0	28	GO_Intercell, HGNC, OmniPath, Surfaceome
cell_surface_ligand	functional	True	False	371	0	184	Almen2009, Baccin2019, CellPhoneDB, GO_Intercell, HGNC, OmniPath
cell_surface_peptidase	functional	True	False	47	0	2	HGNC, OmniPath
desmosome	functional	True	True	7	0	3	HGNC, OmniPath
ecm	functional	True	False	620	0	182	CellCellInteractions, GO_Intercell, HGNC, Matrisome, MatrixDB, OmniPath, Ramilowski_location, UniProt_keywords, UniProt_location
ecm_regulator	functional	True	False	201	0	118	Matrisome, OmniPath
extracellular	locational	None	None	6157	0	1890	ComPPI, DGIdb, HGNC, HPMR, LOCATE, OmniPath, Ramilowski_location
gap_junction	functional	True	True	33	0	3	Almen2009, GO_Intercell, HGNC, OmniPath, Ramilowski_location, UniProt_keywords, UniProt_location
intracellular	locational	None	None	18506	0	17006	ComPPI, GO_Intercell, LOCATE, OmniPath, UniProt_location
intracellular_intercellular_related	functional	True	False	214	0	73	Adhesome, HGNC, OmniPath
ion_channel	functional	False	True	628	0	277	Adhesome, Almen2009, DGIdb, GO_Intercell, HGNC, OmniPath, Surfaceome, UniProt_keywords
ion_channel_regulator	functional	False	True	4	0	0	HGNC, OmniPath
ligand	functional	True	False	927	0	556	Almen2009, Baccin2019, CellCellInteractions, CellPhoneDB, DGIdb, EMBRACE, GO_Intercell, Guide2Pharma, HGNC, HPMR, ICELLNET, Kirouac2010, LRdb, Matrisome, OmniPath, Ramilowski2015, SignaLink_function, UniProt_keywords, iTALK
ligand_regulator	functional	True	False	109	0	3	GO_Intercell, HGNC, Matrisome, OmniPath, UniProt_keywords
matrix_adhesion	functional	False	True	303	0	96	Almen2009, GO_Intercell, HGNC, Integrins, OmniPath, Ramilowski_location, UniProt_keywords, Zhong2015
matrix_adhesion_regulator	functional	True	False	1	0	0	OmniPath
peripheral	locational	None	None	1623	0	71	OmniPath, UniProt_location, UniProt_topology
plasma_membrane	locational	None	None	3541	0	1221	LOCATE, OmniPath, Ramilowski_location, UniProt_location
plasma_membrane_peripheral	locational	None	None	813	0	63	CSPA, OmniPath
plasma_membrane_transmembrane	locational	None	None	3162	0	955	CSPA, HGNC, HPMR, Membranome, OmniPath
receptor	functional	False	True	2295	0	906	Almen2009, Baccin2019, CellCellInteractions, CellPhoneDB, DGIdb, EMBRACE, GO_Intercell, GPCRdb, Guide2Pharma, HGNC, HPMR, ICELLNET, Integrins, Kirouac2010, LRdb, Matrisome, OmniPath, Ramilowski2015, SignaLink_function, Surfaceome, UniProt_keywords, iTALK
receptor_regulator	functional	True	False	32	0	2	Almen2009, HGNC, Matrisome, OmniPath
secreted	locational	None	None	2219	0	874	Baccin2019, HGNC, HPA_secretome, LOCATE, Matrisome, MatrixDB, OmniPath, UniProt_keywords, UniProt_location
secreted_enzyme	functional	True	False	632	0	104	GO_Intercell, HGNC, OmniPath, UniProt_keywords
secreted_peptidase	functional	None	None	399	0	85	GO_Intercell, HGNC, OmniPath, UniProt_keywords
secreted_peptidase_inhibitor	functional	None	None	102	0	30	HGNC, Matrisome, OmniPath, UniProt_keywords
secreted_receptor	functional	True	False	178	0	80	HGNC, Matrisome, OmniPath, UniProt_keywords
tight_junction	functional	True	True	139	0	23	Almen2009, GO_Intercell, HGNC, OmniPath, Ramilowski_location, UniProt_location, Zhong2015
transmembrane	locational	None	None	7106	0	1482	CellPhoneDB, GO_Intercell, HGNC, LOCATE, OPM, OmniPath, Ramilowski_location, TopDB, UniProt_keywords, UniProt_location, UniProt_topology
transmembrane_predicted	locational	None	None	2213	0	0	Almen2009, Phobius
transporter	functional	False	True	986	0	346	Almen2009, DGIdb, GO_Intercell, HGNC, OmniPath, Surfaceome, UniProt_keywords
Total				21127	0	17918	Adhesome, Almen2009, Baccin2019, CSPA, CellCellInteractions, CellPhoneDB, ComPPI, DGIdb, EMBRACE, GO_Intercell, GPCRdb, Guide2Pharma, HGNC, HPA_secretome, HPMR, Integrins, Kirouac2010, LOCATE, LRdb, MCAM, Matrisome, MatrixDB, Membranome, OPM, OmniPath, Phobius, Ramilowski2015, Ramilowski_location, SignaLink_function, Surfaceome, TopDB, UniProt_keywords, UniProt_location, UniProt_topology, Zhong20…

## Sheet: Description
Dataset EV6: Quantitative description of the OmniPath intercell database. Size and contents of the generic functional and locational categories in the intercellular communication roles (intercell) database. Functional categories are either transmitters, receivers or both; locational don’t have these attributes. ‛OmniPath’ in the resources column appears if certain subclasses of the category are d…
