# Supplementary material for: Integrated intra‐ and intercellular signaling knowledge for multicellular omics analysis
Source: Mol Syst Biol. 2021 Mar 22;17(3):e9923. doi: 10.15252/msb.20209923 (PMC7983032; doi:10.15252/msb.20209923)
Supplement: Supplementary file 9 — Dataset EV7 [file MSB-17-e9923-s008.xlsx]

## Sheet: Dataset_EV7
Database	Dataset	Primary resource	Secondary resource
Network	Post-translational	Baccin2019	Ramilowski2015
Network	Post-translational	CellPhoneDB	Guide to Pharmacology
Network	Post-translational	CellPhoneDB	I2D
Network	Post-translational	CellPhoneDB	IMEx
Network	Post-translational	CellPhoneDB	InnateDB
Network	Post-translational	CellPhoneDB	InnateDB-All
Network	Post-translational	CellPhoneDB	IntAct
Network	Post-translational	CellPhoneDB	MatrixDB
Network	Post-translational	CellPhoneDB	MINT
Network	Post-translational	CellPhoneDB	UniProt
Network	Post-translational	ICELLNET	BioGRID
Network	Post-translational	ICELLNET	Guide2Pharma
Network	Post-translational	ICELLNET	CellPhoneDB
Network	Post-translational	ICELLNET	Dinarello2013
Network	Post-translational	ICELLNET	Fantom5
Network	Post-translational	ICELLNET	GO-lig-rec
Network	Post-translational	KEA	HPRD
Network	Post-translational	KEA	Kinexus
Network	Post-translational	KEA	NetworKIN
Network	Post-translational	KEA	phosphoELM
Network	Post-translational	KEA	PhosphoSite
Network	Post-translational	LRdb	cellsignal.com
Network	Post-translational	LRdb	Fantom5
Network	Post-translational	LRdb	Guide2Pharma
Network	Post-translational	LRdb	HPMR
Network	Post-translational	LRdb	HPRD
Network	Post-translational	LRdb	Reactome
Network	Post-translational	LRdb	UniProt
Network	Post-translational	MIMP	HPRD
Network	Post-translational	MIMP	phosphoELM
Network	Post-translational	MIMP	PhosphoSite
Network	Post-translational	ProtMapper	BEL-Large-Corpus
Network	Post-translational	ProtMapper	NCI-PID
Network	Post-translational	ProtMapper	PhosphoSite
Network	Post-translational	ProtMapper	REACH
Network	Post-translational	ProtMapper	Reactome
Network	Post-translational	ProtMapper	RLIMS-P
Network	Post-translational	ProtMapper	SIGNOR
Network	Post-translational	ProtMapper	Sparser
Network	Transcriptional	DoRothEA	ARACNe-GTEx
Network	Transcriptional	DoRothEA	FANTOM4
Network	Transcriptional	DoRothEA	HOCOMOCO-v11
Network	Transcriptional	DoRothEA	HTRIdb
Network	Transcriptional	DoRothEA	IntAct
Network	Transcriptional	DoRothEA	JASPAR-v2018
Network	Transcriptional	DoRothEA	KEGG
Network	Transcriptional	DoRothEA	NFIRegulomeDB
Network	Transcriptional	DoRothEA	ORegAnno
Network	Transcriptional	DoRothEA	PAZAR
Network	Transcriptional	DoRothEA	ReMap
Network	Transcriptional	DoRothEA	RegNetwork
Network	Transcriptional	DoRothEA	TFactS
Network	Transcriptional	DoRothEA	TFe
Network	Transcriptional	DoRothEA	TRED
Network	Transcriptional	DoRothEA	TRRD
Network	Transcriptional	DoRothEA	TRRUST
Enzyme-substrate		KEA	HPRD
Enzyme-substrate		KEA	Kinexus
Enzyme-substrate		KEA	NetworKIN
Enzyme-substrate		KEA	phosphoELM
Enzyme-substrate		KEA	PhosphoSite
Enzyme-substrate		MIMP	HPRD
Enzyme-substrate		MIMP	phosphoELM
Enzyme-substrate		MIMP	PhosphoSite
Enzyme-substrate		ProtMapper	BEL-Large-Corpus
Enzyme-substrate		ProtMapper	NCI-PID
Enzyme-substrate		ProtMapper	PhosphoSite
Enzyme-substrate		ProtMapper	REACH
Enzyme-substrate		ProtMapper	Reactome
Enzyme-substrate		ProtMapper	RLIMS-P
Enzyme-substrate		ProtMapper	SIGNOR
Enzyme-substrate		ProtMapper	Sparser
Complex		COMPLEAT	cFinder
Complex		COMPLEAT	NetworkBlast
Annotations		MSigDB	NCI-PID
Annotations		MSigDB	Biocarta
Annotations		MSigDB	Gene Ontology
Annotations		MSigDB	KEGG
Annotations		MSigDB	Reactome

## Sheet: Description
Dataset EV7: Secondary resources in OmniPath. Some resources integrate data from other resources. In OmniPath the records carry information both about the primary directly integrated into OmniPath) and the secondary resources.
