# Supplementary material for: Integrated intra‐ and intercellular signaling knowledge for multicellular omics analysis
Source: Mol Syst Biol. 2021 Mar 22;17(3):e9923. doi: 10.15252/msb.20209923 (PMC7983032; doi:10.15252/msb.20209923)
Supplement: Supplementary file 10 — Dataset EV8 [file MSB-17-e9923-s004.xlsx]

## Sheet: Dataset_EV8
References	DoRothEA	Other resources	Interactions	Nodes	Transcription factors	Target genes
yes	A-D	yes	291967	12373	875	12240
no	A-D	yes	306893	18802	479	18801
both	A-D	yes	331058	19086	962	19056
yes	A-E	yes	302760	12408	897	12280
no	A-E	yes	1071301	19619	1458	19619
both	A-E	yes	1094647	19722	1689	19696

## Sheet: Description
Dataset EV8: Size of the transcriptional regulatory network. Number of nodes, interactions, transcription factors and target genes are shown for networks of interactions with or without literature references, using DoRothEA confidence levels A-D vs. A-E. All networks include, apart from DoRothEA, other resources integrated directly into OmniPath: ABS, ENCODE, HTRI, KEGG-MEDICUS, ORegAnnO, PAZAR, …
