# Supplementary material for: Integrated intra‐ and intercellular signaling knowledge for multicellular omics analysis
Source: Mol Syst Biol. 2021 Mar 22;17(3):e9923. doi: 10.15252/msb.20209923 (PMC7983032; doi:10.15252/msb.20209923)
Supplement: Supplementary file 11 — Dataset EV9 [file MSB-17-e9923-s007.xlsx]

## Sheet: Dataset_EV9
Network	Nodes (human)	Interactions (human)	Nodes (mouse, 10090)	Nodes, % of human (mouse 10090)	Interactions (mouse, 10090)	Interactions % of human (mouse, 10090)	Nodes (rat, 10116)	Nodes, % of human (rat 10116)	Interactions (rat 10116)	Interactions % of human (rat 10116)
Post-translational	11028	109213	8933	79.05	86336	81	4179	37.89	33979	31.11
Transcriptional	18996	328748	14572	76.71	244942	74.51	18996	34.19	70546	21.46
Human proteome (all human SwissProt IDs)	20365		14761	72.48			6620	32.51

## Sheet: Description
Dataset EV9: Success rate of homology translation. Here we show the success rate of homology translation of the OmniPath human PPI signaling network to mouse and rat using the NCBI HomoloGene database. Number and percentage of nodes (genes) and interactions successfully translated.
