# Supplementary material for: Integrated intra‐ and intercellular signaling knowledge for multicellular omics analysis
Source: Mol Syst Biol. 2021 Mar 22;17(3):e9923. doi: 10.15252/msb.20209923 (PMC7983032; doi:10.15252/msb.20209923)
Supplement: Supplementary file 12 — Dataset EV10 [file MSB-17-e9923-s012.xlsx]

## Sheet: Dataset_EV10
Name	Aspect	Definition
ligand	functional	A secreted or membrane bound molecule whith the ability to specifically interact with one or more receptor and trigger a signal propagation.
receptor	functional	A transmembrane molecule with the ability to recognize its specific ligands and propagate signal to other molecules in the cell or the plasma membrane.
extracellular	locational	A molecule which has any parts exposed to the extracellular space i.e. the space outside the plasma membrane.
intracellular	locational	A molecule which engages in molecular interactions, performs its activity (e.g. enzymatic activity or structural constituent) inside the cell, including the cytoplasmic side of the plasma membrane.
transmembrane	locational	A molecule which spans across the plasma membrane with segments exposed to the compartments at both sides of the membrane.
peripheral	locational	A molecule which is membrane bound but not transmembrane, tethered to the membrane by a lipophil domain, a lipid (e.g. GPI) anchor or by other proteins. Many proteins have both membrane bound and free forms and their release from the membrane is an important mean of regulation.
plasma_membrane_transmembrane	locational	A molecule which spans across the plasma membrane, i.e. transmembrane molecule with segments exposed to both the intra- and extracellular space.
plasma_membrane_peripheral	locational	A molecule which is attached to the extracellular side of the plasma membrane by lipid anchor or other interaction (peripheral membrane protein).
cell_surface	locational	A molecule which is exposed on the extracellular side of the plasma membrane, including all transmembrane or extracellular peripheral membrane proteins of the plasma membrane.
secreted	locational	A molecule which is released from the cell without any bound (not transmembrane neither anchored to the plasma membrane).
enzyme	functional	A molecule with the ability to catalyze a chemical reaction (e.g. modification or cleavage) on their substrates.
peptidase	functional	An enzyme cleaving polypeptides, including proteases.
secreted_enzyme	functional	A secreted molecule with enzymatic activity on substrates in the extracellular space (including molecules in the membrane).
extracellular_enzyme	functional	A cell surface or secreted molecule with enzymatic activity on substrates in the extracellular space (including molecules in the membrane).
cell_surface_enzyme	functional	A cell surface protein (peripheral or transmembrane) with enzymatic activity on substrates in the extracellular space (including molecules in the membrane).
secreted_receptor	functional	A secreted molecule with specific pattern recognition ability. It might act as an adaptor to forward the signal to membrane bound receptors or mark their targets to be the subject of certain procedures e.g. phagocytosis.
ecm	functional	A molecule which is constituent of a large scale, marcomolecular network providing structural and biochemical support for the cells and intercellular processes.
adhesion	functional	A molecule which is bound to the cell surface (either transmembrane or peripheral) and has the ability to establish physical connection with other molecules in the extracellular matrix or on the surface of other cells. Compared to the receptor the major distinction is that it does not necessarily propagate signal but it must establish a physical contact which have consequences on the cell shape, …
cell_adhesion	functional	An adhesion molecule which establishes physical connection with cell surface molecules of other cells.
matrix_adhesion	functional	An adhesion molecule which establishes physical connection with cell molecules of the extracellular matrix.
adhesion_receptor	functional	An adhesion molecule which establishes physical connection and has a signal propagating activity at the same time.
adhesion_ligand	functional	An adhesion molecule which establishes physical connection but has no signal propagating activity.
transporter	functional	A transmembrane molecule which moves its substrates to the other side of the membrane in an energy intensive way, i.e. using ATP or GTP or an ion gradient.
channel	functional	A transmembrane molecule which provides a way for its othewise membrane impermeable substrates to traverse the membrane.
ion_channel	functional	A channel with ions as substrates.
regulator	functional	A molecule which does not fit into a category but has an influence on the activity of certain molecules in a category altering their behaviour, e.g. by forming a complex, tethering to the membrane or matrix, performing enzymatic activity, etc. All categories might have regulators, e.g. an ion_channel_regulator alters the effect of certain ion channels.
inhibitor	functional	A regulator which inhibits the activity of another molecule, e.g. protease inhibitors.
Category types by source
resource_specific		A category defined based on the annotations from one resource, optionally with correction using a locational category to ensure correct location.
composite		A category defined by combining information from multiple resources.
Category types by aspect
locational		A category defining the location of the molecules, limiting the roles (functions) the molecule possibly plays.
functional		A category defining the role of the molecules in the intercellular communication.
Category types by scope
generic		A category defining a generic, abstract role e.g. receptor.
specific		A category representing a specific subclass within a role, defined by biochemical, phylogenetic or functional properties of its members. E.g. voltage-gated sodium channel, Toll-like receptor, etc.
Category types by causality
transmitter		A functional category with the ability to transmit signaling information to or have an impact on molecules in the extracellular space or on the surface of other cells. E.g. ligands, ECM components, enzymes, etc.
receiver		A functional category with the ability to accept signals from mediators and transmitters in the extracellular space or on the surface of other cells. E.g. receptors, transporters, etc.
mediator		A functional category with the ability to relay signals between other molecules. Overall, all molecules are potentially mediators, and at the same time either receivers or transmitters. There is no molecule which is neither transmitter or receiver, that would mean the molecule has no biological activity at all.

## Sheet: Description
Dataset EV10: Terminology in the intercellular communication roles (intercell) database. The attributes category name, parent category, source, aspect and scope are carried by each category in the intercell database. Below we define the possible values of these attributes. We also define here those major categories (e.g. secreted, receptor, etc) which are pivotal for an unambiguous definition of …
