# Supplementary material for: Integrated intra‐ and intercellular signaling knowledge for multicellular omics analysis
Source: Mol Syst Biol. 2021 Mar 22;17(3):e9923. doi: 10.15252/msb.20209923 (PMC7983032; doi:10.15252/msb.20209923)
Supplement: Supplementary file 13 — Dataset EV11 [file MSB-17-e9923-s013.xlsx]

## Sheet: Dataset_EV11
Top 10 pathways in healthy network	Number of proteins	Top 10 pathways in UC network	Number of proteins
Signaling by RAS mutants	29 / 47	MyD88-independent TLR4 cascade	62 / 97
Signaling by moderate kinase activity BRAF mutants	29 / 47	TRIF(TICAM1)-mediated TLR4 signaling	62 / 97
Signaling downstream of RAS mutants	29 / 47	Toll Like Receptor 3 (TLR3) Cascade	61 / 93
Paradoxical activation of RAF signaling by kinase inactive BRAF	29 / 47	VEGFA-VEGFR2 Pathway	62 / 98
Oncogenic MAPK signaling	36 / 74	Transcriptional Regulation by TP53	163 / 367
Toll Like Receptor TLR6:TLR2 Cascade	49 / 96	Cell Cycle	228 / 651
MyD88:MAL(TIRAP) cascade initiated on plasma membrane	49 / 96	Diseases of signal transduction by growth factor receptors and second messengers	168 / 393
Toll Like Receptor 7/8 (TLR7/8) Cascade	44 / 91	Signaling by NTRK1 (TRKA)	69 / 117
MyD88 dependent cascade initiated on endosome	44 / 91	RNA Polymerase II Transcription	390 / 1,379
MyD88 cascade initiated on plasma membrane	42 / 85	Generic Transcription Pathway	359 / 1,257

## Sheet: Description
Dataset EV11: Dominant pathways in healthy and ulcerative colitis networks. The networks have been created from condition specific receptors and proteins within two steps from the receptors. Using the Reactome database, we highlighted the top 10 pathways.
