# Supplementary material for: Integrated intra‐ and intercellular signaling knowledge for multicellular omics analysis
Source: Mol Syst Biol. 2021 Mar 22;17(3):e9923. doi: 10.15252/msb.20209923 (PMC7983032; doi:10.15252/msb.20209923)
Supplement: Supplementary file 14 — Dataset EV12 [file MSB-17-e9923-s010.xlsx]

## Sheet: Dataset_EV12
Resource	URL	License	Used in OmniPath databases	Secondary resources
ABS	http://genome.crg.es/datasets/abs2005/index.html	GNU-GPLv2	interactions	literature
ACSN	https://acsn.curie.fr/ACSN2/ACSN2.html	CC BY 4.0	interactions	literature and external databases (unspecified)
Adhesome	http://www.adhesome.org/index.html	CC BY 4.0	annotations, interactions	literature, HPRD, BIND
Almen 2009	https://bmcbiol.biomedcentral.com/articles/10.1186/1741-7007-7-50	CC BY 4.0, CC0 1.0 PDD	annotations
AlzPathway	http://alzpathway.org/	CC BY 3.0	interactions	literature
ARN	http://autophagy-regulation.org/	CC BY-NC-SA 3.0	interactions	ADB, ARN manual curation, Behrends et al., BioGRID, HPRD, InnateDB, IntAct, ELM based prediction, Prediction based on domain-domain interaction, Signalink 2.0 manual curation, ABS, ARN manual curation, ENCODE, HTRI, JASPAR, ORegAnno, PAZAR, miR2Disease, miRDeathDB, miRecords, miRTarBase, TarBase, ENCODE, PuTmiR, TransmiR
Ataxia	http://franklin.imgen.bcm.tmc.edu/ppi/tables.html	CC BY 2.5
Baccin2019	https://doi.org/10.1038/s41556-019-0439-6	CC BY-NC 4.0	annotations, interactions	Ramilowski2015
BEL-Large-Corpus	https://academic.oup.com/database/article/doi/10.1093/database/baw113/2630496	Open Access	interactions
BioCarta	web.archive.org/web/20150207091158/http://biocarta.com/legal/terms.asp	BioCarta License
BioGRID	https://thebiogrid.org/	MIT	interactions	See https://wiki.thebiogrid.org/doku.php/partners
CA1	https://doi.org/10.1126/science.1108876	Full permission	interactions
CancerCellMap	http://web.archive.org/web/20120723051533/http://cancer.cellmap.org/cellmap/	CC BY 2.5	interactions	literature, MINT, IntAct, HPRD, DIP, BioCyc, KEGG, PUMA2 and Reactome
CancerSEA	http://biocc.hrbmu.edu.cn/CancerSEA/	CC BY-NC 4.0	annotations	experimental, MSigDB, GO, cyclebase, HCMDB, StemMapper
CARFMAP	http://visionet.erc.monash.edu.au/CARFMAP/	CC BY 4.0
CellCellInteractions	https://baderlab.org/CellCellInteractions	Non-commercial	annotations	BioGRID, iRefIndex, Pathway Commons
CellPhoneDB	https://www.cellphonedb.org/	MIT	complexes, interactions	Guide2Pharma, I2D, IMEx, InnateDB, IntAct, MatrixDB, MINT, UniProt
Cell Surface Protein Atlas	http://wlab.ethz.ch/cspa/	Full permission	annotations	experimental
Compleat	https://www.flyrnai.org/compleat/	CC BY-NC 4.0	complexes	cFinder, NetworkBlast
ComplexPortal	https://www.ebi.ac.uk/complexportal	CC BY 4.0	complexes	literature
ComPPI	http://comppi.linkgroup.hu/	CC BY-SA 4.0	annotations	BioGRID, CCSB, DiP, DroID, HPRD, IntAct, MatrixDB, MINT, MIPS, eSLDB, GO, Human Proteinpedia, LOCATE, OrganelleDB, PA-GOSUB, HPA
ConsensusPathDB	http://cpdb.molgen.mpg.de/CPDB/tutorial#moreinfo.lic	Composite
CORUM	https://mips.helmholtz-muenchen.de/corum/	CC BY-NC 4.0	complexes, annotations	experimental, literature, GO, FunCat, IntAct
COSMIC Cancer Gene Census	https://cancer.sanger.ac.uk/census	Custom license	annotations	experimental, literature
CPAD	http://bio-bigdata.hrbmu.edu.cn/CPAD/index.jsp	Free to download, pending further permission for redistribution	annotations
dbPTM	http://dbptm.mbc.nctu.edu.tw/	Open Access	ptms, interactions
DeathDomain	http://web.archive.org/web/20190206204253/http://www.deathdomain.org:80/	Open Access	interactions
DEPOD	http://depod.bioss.uni-freiburg.de/	CC BY-NC 4.0	ptms, interactions	DisGeNet, COSMIC, OMIM, ELM, KEGG API and KEGG FTP, REACTOME, PhosphoSitePlus, PhosphoELM
DGIdb	http://www.dgidb.org/	MIT	annotations
Dinarello2013	https://www.frontiersin.org/articles/10.3389/fimmu.2013.00349/full	CC BY 4.0	interactions
DIP	https://dip.doe-mbi.ucla.edu/dip/	CC BY-ND 3.0	interactions
DisGeNet	https://www.disgenet.org/	CC BY-NC-SA 4.0	annotations
DOMINO	http://160.80.34.4/domino/	CC BY 2.5	interactions
DoRothEA	https://saezlab.github.io/DoRothEA/	CC BY-NC 4.0	interactions	ARACNe-GTEx, FANTOM4, HOCOMOCO-v11, HTRIdb, IntAct, JASPAR-v2018, KEGG, NFIRegulomeDB, ORegAnno, PAZAR, ReMap, RegNetwork, TFactS, TFe, TRED, TRRD, TRRUST
ELM	http://elm.eu.org/	ELM License	interactions
EMBRACE	https://www.cell.com/iscience/fulltext/S2589-0042(19)30405-5	CC BY 4.0	interactions,annotations
ENCODE	https://www.encodeproject.org/	CC BY 4.0	interactions
Exocarta	http://www.exocarta.org/	Full permission	annotations
FANTOM	https://fantom.gsc.riken.jp/5/	CC BY 4.0	interactions
Gene Ontology	http://geneontology.org/	CC BY 4.0	annotations
Guide To Pharmacology	https://www.guidetopharmacology.org/	CC BY-SA 3.0	complexes, annotations, interactions
GPCRdb	https://docs.gpcrdb.org/legal_notice.html	CC BY 4.0	annotations, intercell
Havugimana	https://www.sciencedirect.com/science/article/pii/S0092867412010069	CC BY-SA 4.0	complexes
HGNC	https://www.genenames.org/	Custom license	annotations
HIPPIE	http://cbdm-01.zdv.uni-mainz.de/~mschaefer/hippie/	CC BY 4.0
HPMR	http://www.receptome.org/	CC BY-NC 4.0	complexes, annotations, interactions
HPRD	http://www.hprd.org/	HPRD License	ptms, interactions
HTRIdb	http://www.lbbc.ibb.unesp.br/htri/	GNU-LGPLv3	interactions
hu.MAP	http://hu.proteincomplexes.org/	CC BY	complexes
Human Protein Atlas	https://www.proteinatlas.org/	CC BY-SA 3.0	annotations
Human Reference Interactome	http://www.interactome-atlas.org/	CC BY 4.0	interactions
ICELLNET	https://www.biorxiv.org/content/biorxiv/early/2020/03/05/2020.03.05.976878	GNU-GPLv3	interactions,annotations
InnateDB	https://www.innatedb.com/	DSL	interactions
IntAct	https://www.ebi.ac.uk/intact/	CC BY 4.0	interactions
Integrins	https://www.ncbi.nlm.nih.gov/pmc/articles/PMC1929136/	CC BY 4.0	annotations
IntOGen	https://www.intogen.org/search	CC BY-NC 4.0	annotations
iPTMnet	https://research.bioinformatics.udel.edu/iptmnet/	CC BY-NC-SA 4.0	interactions,ptms
iTALK	https://github.com/Coolgenome/iTALK	CC BY-NC-SA 3.0	interactions,annotations
KEA	https://www.maayanlab.net/KEA2/	Unespecified	ptms, interactions	HPRD, Kinexus, NetworKIN, phosphoELM, PhosphoSite
KEGG	https://www.genome.jp/kegg/legal.html	KEGG License
KEGG MEDICUS	ftp://ftp.genome.jp/pub/kegg/medicus/	CC BY-SA 4.0	network, complexes
Kinasedotcom	http://kinase.com/	Custom license	annotations
Kirouac2010	https://www.embopress.org/doi/full/10.1038/msb.2010.71	CC BY-NC-ND 3.0	annotations, interactions
Laudanna	http://dp.univr.it/~laudanna/LCTST/downloads/	CC BY 4.0
Li2012	https://genome.cshlp.org/content/22/7/1222	CC BY-NC 3.0	ptms, interactions
LMPID	http://bicresources.jcbose.ac.in/ssaha4/lmpid/	CC BY-NC 2.0	interactions
lncrnadb	http://web.archive.org/web/20190505115633/http://lncrnadb.org/	Open Access	interactions
LncRNADisease	http://www.cuilab.cn/lncrnadisease	CC BY-NC 4.0	interactions
LOCATE	http://web.archive.org/web/20190504002456/http://locate.imb.uq.edu.au/	Open Access	annotations
LRdb	https://github.com/SCA-IRCM/LRdb	GNU-GPLv3	annotations, interactions	cellsignal.com, Fantom5, Guide2Pharma, HPMR, HPRD, Reactome, UniProt
Macrophage	https://doi.org/10.1186/1752-0509-4-63	CC BY 4.0	interactions
Matrisome	http://matrisomeproject.mit.edu/	CC BY-NC 4.0	annotations
MatrixDB	http://matrixdb.univ-lyon1.fr/	CC BY 4.0	annotations, interactions
MCAM	https://app1.unmc.edu/mcam/	Custom license	annotations
Membranome	https://membranome.org/	Apache 2.0	annotations
MIMP	http://mimp.baderlab.org/	LGPLv3	ptms, interactions	HPRD, phosphoELM, PhosphoSite
MINT	https://mint.bio.uniroma2.it	CC BY 4.0	interactions
miR2Disease	http://web.archive.org/web/20171006225859/http://www.mir2disease.org/	CC BY-NC 2.0	interactions
miRBase	http://mirbase.org/	CC0
miRDeathDB	http://web.archive.org/web/20160425074155/http://rna-world.org/mirdeathdb/	CC BY-NC 4.0	interactions
miRecords	http://c1.accurascience.com/miRecords/	miRecords License	interactions
miRTarBase	http://mirtarbase.cuhk.edu.cn/cache/download/LICENSE	miRTarBase License	interactions
MPPI	http://mips.helmholtz-muenchen.de/proj/ppi/	MPPI license	interactions
MSigDB	https://www.gsea-msigdb.org/gsea/msigdb/index.jsp	CC BY 4.0	annotations	NCI-PID, Biocarta, Gene Ontology, KEGG, Reactome
NCI-PID	https://web.archive.org/web/20160112103336/http://pid.nci.nih.gov/	BSD	ptms, interactions
ncRDeathDB	http://www.rna-society.org/ncrdeathdb/	CC BY-NC 4.0	interactions
NetPath	http://www.netpath.org/	CC BY 2.5	annotations, interactions
NFIRegulomeDB	http://nfiregulome.ccr.buffalo.edu/basicquery1.0.php	GNU-GPLv3	interactions
NRF2ome	http://nrf2.elte.hu/	CC BY-NC-SA 3.0	interactions
OPM	https://opm.phar.umich.edu/	Apache 2.0	annotations
ORegAnno	http://www.oreganno.org/	GNU-LGPLv3	interactions
PANTHER	http://www.pantherdb.org/	GNU-GPLv2
PathwayCommons	http://www.pathwaycommons.org/about/	Composite	annotations
PAZAR	http://web.archive.org/web/20180606104124/http://www.pazar.info/	GNU-LGPLv3	interactions
PDB	https://www.wwpdb.org/	PDB license	complexes
PDZBase	http://web.archive.org/web/20190721131427/http://abc.med.cornell.edu/pdzbase	Pending confirmation	interactions
Phosphatome	http://phosphatome.net/3.0	CC BY 4.0	annotations
phospho.ELM	http://phospho.elm.eu.org/dumps/Phospho.Elm_AcademicLicense.pdf	ELM License
PhosphoNetworks	https://phosphonetworks.org/	Custom license	ptms, interactions
PhosphoPoint	http://web.archive.org/web/20110819110531/http://kinase.bioinformatics.tw/	CC BY-SA 4.0	interactions	Phospho.ELM, HPRD, SwissProt
PhosphoSite	https://www.phosphosite.org/	CC BY-NC-SA 3.0	ptms, interactions
ProtMapper	https://www.biorxiv.org/content/10.1101/822668v3	CC BY 4.0	ptms, interactions	BEL-Large-Corpus, NCI-PID, PhosphoSite, REACH, Reactome, RLIMS-P, SIGNOR, Sparser
Ramilowski2015	https://doi.org/10.1038/ncomms8866	CC BY 4.0	annotations, interactions
Reactome	https://reactome.org/	CC0	ptms, interactions
RegNetwork	http://regnetworkweb.org/	GNU-LGPLv3	interactions
SignaLink	http://signalink.org/	CC BY-NC-SA 3.0	annotations, interactions
SIGNOR	https://signor.uniroma2.it/	Open Access	ptms, annotations, interactiosns, complexes
SPIKE	https://www.cs.tau.ac.il/~spike/	CC BY 4.0	interactions	KEGG, Reactome, IntAct, NetPath, MINT, TF encyclopedia, miRecords, literature
STRING	http://string-db.org/	CC BY 4.0
Surfaceome	http://wlab.ethz.ch/surfaceome/	Full permission	annotations
TCDB	http://www.tcdb.org/	CC BY-SA 3.0	annotations
TfactS	http://www.tfacts.org/	CC BY 4.0
TFcensus	https://doi.org/10.1038/nrg2538	Full permission	annotations
TFe	https://github.com/wassermanlab/TFe	CC BY-SA 3.0	interactions
TRED	http://rulai.cshl.edu/cgi-bin/TRED/tred.cgi?process=home	Open Access	interactions
TRRD	http://wwwmgs.bionet.nsc.ru/mgs/gnw/trrd/	CC BY 4.0	interactions
Topdb	http://topdb.enzim.hu/	CC BY-NC 4.0	annotations
TransmiR	http://www.cuilab.cn/transmir	CC BY-NC 4.0	interactions
TRIP	http://www.trpchannel.org/	CC BY-NC-SA 3.0	interactions
UniProt	https://uniprot.org/	CC BY 4.0	annotations
Vesiclepedia	http://microvesicles.org	Full permission	annotations
Wang	http://www.bri.nrc.ca/wang/	CC BY-NC 3.0	interactions
WikiPathways	http://www.wikipathways.org/index.php/WikiPathways	CC BY 3.0
Zhong2015	https://doi.org/10.1111/nyas.12776	CC BY 4.0	annotations

## Sheet: Description
Dataset EV12: Licensing terms of the resources in OmniPath and pypath. The license field is highlighted in green if the resource is freely available for commercial (for-profit) use, in yellow if only for academic or non-profit use, and in grey if we are awaiting clarification from the copyright holders. In the OmniPath interfaces (pypath, web service, OmnipathR) users are able to set their licens…
