# Supplementary material for: Integrated intra‐ and intercellular signaling knowledge for multicellular omics analysis
Source: Mol Syst Biol. 2021 Mar 22;17(3):e9923. doi: 10.15252/msb.20209923 (PMC7983032; doi:10.15252/msb.20209923)
Supplement: Supplementary file 15 — Dataset EV13 [file MSB-17-e9923-s011.xlsx]

## Sheet: Dataset_EV13
Interaction type	Source	Target	Resources
Ligand-receptor	CXCL10	CCR3	Baccin2019,DIP,Fantom5,Guide2Pharma,HPRD,LRdb,Ramilowski2015,Wang,iTALK
Ligand-receptor	CXCL10	CXCR1	Wang
Ligand-receptor	CXCL10	CXCR2	Wang
Ligand-receptor	CXCL5	CCR3	Wang
Ligand-receptor	CXCL5	CXCR1	CellPhoneDB,DIP,Fantom5,HPMR,HPRD,ICELLNET,InnateDB,LRdb,Ramilowski2015,UniProt,Wang,iTALK
Ligand-receptor	CXCL5	CXCR2	CellPhoneDB,DIP,Fantom5,Guide2Pharma,HPRD,ICELLNET,InnateDB,Kirouac2010,LRdb,Ramilowski2015,Wang,iTALK
Ligand-receptor	CXCL9	CCR3	DIP,Fantom5,Guide2Pharma,HPRD,LRdb,Ramilowski2015,Wang,iTALK
Ligand-receptor	CXCL9	CXCR1	Wang
Ligand-receptor	CXCL9	CXCR2	Wang
Ligand-receptor	IL1A	IL1R2	Baccin2019,EMBRACE,Fantom5,HPMR,HPRD,InnateDB,KEGG,LRdb,NetPath,Ramilowski2015,UniProt,Wang,iTALK
Ligand-receptor	IL23A	IL12RB1	Baccin2019,EMBRACE,Fantom5,HPMR,HPRD,KEGG,LRdb,Ramilowski2015,SIGNOR,SignaLink3,UniProt,Wang,iTALK
Ligand-receptor	TNF	TNFRSF21	Baccin2019,EMBRACE,Fantom5,HPMR,LRdb,Ramilowski2015,SIGNOR,Wang,iTALK
Ligand-receptor	TNFSF13B	TNFRSF13C	Baccin2019,CellPhoneDB,EMBRACE,Fantom5,Guide2Pharma,Guide2Pharma_CellPhoneDB,HPMR,HPRD,ICELLNET,InnateDB,KEGG,LRdb,Ramilowski2015,Reactome,SIGNOR,UniProt,Wang,iTALK
Intracellular PPI	CASP3	RELA	SPIKE
Intracellular PPI	CCR3	JAK2	Wang
Intracellular PPI	CCR3	MAPK14	SIGNOR
Intracellular PPI	CCR3	MAPK3	SIGNOR
Intracellular PPI	CXCR1	JAK2	Wang
Intracellular PPI	CXCR1	MAPK14	Wang
Intracellular PPI	CXCR2	JAK2	Wang
Intracellular PPI	IL12RB1	FOS	KEGG,Wang
Intracellular PPI	IL12RB1	RELA	Wang
Intracellular PPI	IL12RB1	STAT1	KEGG,Wang
Intracellular PPI	IL12RB1	STAT3	KEGG,Wang
Intracellular PPI	IL12RB1	STAT4	KEGG,Wang
Intracellular PPI	IL1R2	CASP3	Wang
Intracellular PPI	JAK2	FOS	Wang
Intracellular PPI	JAK2	RELA	Wang
Intracellular PPI	JAK2	STAT1	CA1,CancerCellMap,HPRD,HPRD-phos,InnateDB,KEA,KEGG,MIMP,Macrophage,NetPath,PhosphoPoint,PhosphoSite,ProtMapper,REACH,RLIMS-P,SIGNOR,SignaLink3,Sparser,Wang,iPTMnet,phosphoELM
Intracellular PPI	JAK2	STAT2	PhosphoPoint,Wang
Intracellular PPI	JAK2	STAT3	BioGRID,CancerCellMap,HPRD,HPRD-phos,InnateDB,KEA,KEGG,MIMP,NCI-PID,NetPath,PhosphoPoint,PhosphoSite,ProtMapper,RLIMS-P,SIGNOR,SPIKE,SignaLink3,Sparser,Wang,iPTMnet,phosphoELM
Intracellular PPI	JAK2	STAT4	ProtMapper,REACH,SIGNOR,SignaLink3,Wang,iPTMnet
Intracellular PPI	MAP3K14	RELA	SPIKE
Intracellular PPI	MAP3K14	RELB	Wang
Intracellular PPI	MAP3K14	STAT3	ProtMapper,SPIKE,Sparser,Wang
Intracellular PPI	MAPK14	CEBPA	Wang
Intracellular PPI	MAPK14	E2F1	KEA,NetworKIN
Intracellular PPI	MAPK14	ESR1	HPRD,HPRD-phos,KEA,KEGG,MIMP,NCI-PID,PhosphoNetworks,PhosphoPoint,PhosphoSite,ProtMapper,RLIMS-P,SIGNOR,Wang,iPTMnet,phosphoELM
Intracellular PPI	MAPK14	FOS	KEGG,SPIKE,Wang
Intracellular PPI	MAPK14	GATA3	Wang
Intracellular PPI	MAPK14	JUN	CA1,KEA,KEGG,NCI-PID,NetworKIN,PhosphoPoint,ProtMapper,RLIMS-P,Sparser,Wang
Intracellular PPI	MAPK14	RELA	BEL-Large-Corpus,KEA,PhosphoSite,ProtMapper,Wang,phosphoELM
Intracellular PPI	MAPK14	SP1	Wang
Intracellular PPI	MAPK14	STAT1	CA1,HPRD,MIMP,NCI-PID,PhosphoPoint,PhosphoSite,ProtMapper,RLIMS-P,SIGNOR,SignaLink3,Sparser,Wang,dbPTM,iPTMnet,phosphoELM
Intracellular PPI	MAPK14	STAT3	HPRD,KEA,MIMP,NCI-PID,NetworKIN,PhosphoSite,ProtMapper,SIGNOR,SignaLink3,Wang,iPTMnet,phosphoELM
Intracellular PPI	MAPK14	STAT4	HPRD,HPRD-phos,KEA,MIMP,NCI-PID,PhosphoPoint,PhosphoSite,ProtMapper,SIGNOR,SignaLink3,Wang,iPTMnet,phosphoELM
Intracellular PPI	MAPK3	E2F4	PhosphoSite,PhosphoSite_noref,ProtMapper
Intracellular PPI	MAPK3	EGR1	Wang
Intracellular PPI	TNFRSF13C	MAP3K14	KEGG
Intracellular PPI	TNFRSF21	TRADD	SIGNOR
Intracellular PPI	TRADD	RELA	Wang
TF-target	CEBPA	F3	DoRothEA_A,PAZAR_DoRothEA,RegNetwork_DoRothEA,TRED_DoRothEA
TF-target	CEBPA	MYC	DoRothEA_A,FANTOM4_DoRothEA,KEGG_DoRothEA,PAZAR_DoRothEA,SIGNOR,TRRUST_DoRothEA
TF-target	E2F1	IRF1	DoRothEA_C,HOCOMOCO-v11_DoRothEA,PAZAR_DoRothEA
TF-target	E2F1	MYC	DoRothEA_A,FANTOM4_DoRothEA,HTRIdb,HTRIdb_DoRothEA,PAZAR,PAZAR_DoRothEA,ReMap_DoRothEA,TFactS_DoRothEA,TRRUST_DoRothEA
TF-target	E2F4	IRF1	DoRothEA_C,HOCOMOCO-v11_DoRothEA,PAZAR_DoRothEA
TF-target	E2F4	MYC	DoRothEA_A,FANTOM4_DoRothEA,KEGG_DoRothEA,PAZAR_DoRothEA,ReMap_DoRothEA,RegNetwork_DoRothEA,TRED_DoRothEA,TRRUST_DoRothEA
TF-target	E2F4	RIPK2	DoRothEA_A,HTRIdb,PAZAR_DoRothEA,RegNetwork_DoRothEA,TRED_DoRothEA
TF-target	EGR1	F3	DoRothEA_A,HTRIdb,HTRIdb_DoRothEA,PAZAR_DoRothEA,RegNetwork_DoRothEA,TFactS_DoRothEA,TRED_DoRothEA,TRRD_DoRothEA,TRRUST_DoRothEA
TF-target	EGR1	IRF1	DoRothEA_B,HOCOMOCO-v11_DoRothEA,PAZAR_DoRothEA,ReMap_DoRothEA
TF-target	EGR1	MYC	DoRothEA_A,FANTOM4_DoRothEA,PAZAR_DoRothEA
TF-target	EGR1	NFKB1	DoRothEA_A,PAZAR_DoRothEA,TRRUST_DoRothEA
TF-target	ESR1	MYC	DoRothEA_A,HTRIdb,HTRIdb_DoRothEA,IntAct_DoRothEA,KEGG_DoRothEA,PAZAR_DoRothEA,RegNetwork_DoRothEA,SIGNOR,TRED_DoRothEA,TRRUST_DoRothEA
TF-target	FOS	CD69	ARACNe-GTEx_DoRothEA,DoRothEA_A,PAZAR_DoRothEA,RegNetwork_DoRothEA,TRED_DoRothEA
TF-target	FOS	F3	DoRothEA_C,JASPAR-v2018_DoRothEA,PAZAR_DoRothEA
TF-target	FOS	IL4R	DoRothEA_A,KEGG_DoRothEA,PAZAR_DoRothEA
TF-target	FOS	MYC	ARACNe-GTEx_DoRothEA,DoRothEA_A,IntAct_DoRothEA,PAZAR_DoRothEA,TRRUST_DoRothEA
TF-target	FOS	NFKB1	DoRothEA_A,PAZAR_DoRothEA,TRRUST_DoRothEA
TF-target	GATA3	IL4R	DoRothEA_A,KEGG_DoRothEA,PAZAR_DoRothEA
TF-target	GATA3	MYC	DoRothEA_A,IntAct_DoRothEA,PAZAR_DoRothEA
TF-target	GATA3	NFKB1	DoRothEA_A,PAZAR_DoRothEA,TRRUST_DoRothEA
TF-target	JUN	F3	DoRothEA_A,HOCOMOCO-v11_DoRothEA,KEGG_DoRothEA,RegNetwork_DoRothEA,TRED_DoRothEA,TRRUST_DoRothEA
TF-target	JUN	MYC	DoRothEA_A,FANTOM4_DoRothEA,IntAct_DoRothEA,RegNetwork_DoRothEA,TRED_DoRothEA,TRRUST_DoRothEA
TF-target	JUN	SELE	DoRothEA_A,KEGG_DoRothEA,RegNetwork_DoRothEA,TRED_DoRothEA
TF-target	RELA	CD69	DoRothEA_A,IntAct_DoRothEA,TRRUST_DoRothEA
TF-target	RELA	F3	DoRothEA_A,HTRIdb,HTRIdb_DoRothEA,KEGG_DoRothEA,RegNetwork_DoRothEA,TFactS_DoRothEA,TRED_DoRothEA,TRRUST_DoRothEA
TF-target	RELA	IL18	DoRothEA_A,KEGG_DoRothEA,TRRUST_DoRothEA
TF-target	RELA	IRF1	DoRothEA_A,FANTOM4_DoRothEA,ReMap_DoRothEA,TRRUST_DoRothEA
TF-target	RELA	IRF7	ARACNe-GTEx_DoRothEA,DoRothEA_A,FANTOM4_DoRothEA,HTRIdb,HTRIdb_DoRothEA,JASPAR-v2018_DoRothEA,TRRUST_DoRothEA
TF-target	RELA	MYC	DoRothEA_A,FANTOM4_DoRothEA,RegNetwork_DoRothEA,TRED_DoRothEA,TRRUST_DoRothEA
TF-target	RELA	NFKB1	ARACNe-GTEx_DoRothEA,DoRothEA_A,FANTOM4_DoRothEA,HOCOMOCO-v11_DoRothEA,JASPAR-v2018_DoRothEA,ReMap_DoRothEA,TRRUST_DoRothEA
TF-target	RELA	NFKBIA	ARACNe-GTEx_DoRothEA,DoRothEA_A,FANTOM4_DoRothEA,HOCOMOCO-v11_DoRothEA,IntAct_DoRothEA,JASPAR-v2018_DoRothEA,KEGG_DoRothEA,ReMap_DoRothEA,RegNetwork_DoRothEA,TRED_DoRothEA,TRRUST_DoRothEA
TF-target	RELA	NOD2	DoRothEA_C,HOCOMOCO-v11_DoRothEA,IntAct_DoRothEA,JASPAR-v2018_DoRothEA
TF-target	RELA	RIPK2	ARACNe-GTEx_DoRothEA,DoRothEA_A,HOCOMOCO-v11_DoRothEA,TRRUST_DoRothEA
TF-target	RELA	SELE	DoRothEA_A,HTRIdb,HTRIdb_DoRothEA,IntAct_DoRothEA,JASPAR-v2018_DoRothEA,KEGG_DoRothEA,RegNetwork_DoRothEA,TFactS_DoRothEA,TRED_DoRothEA,TRRD_DoRothEA,TRRUST_DoRothEA
TF-target	RELB	IL4R	ARACNe-GTEx_DoRothEA,DoRothEA_C,ReMap_DoRothEA
TF-target	RELB	IRF1	ARACNe-GTEx_DoRothEA,DoRothEA_B,JASPAR-v2018_DoRothEA,ReMap_DoRothEA
TF-target	RELB	NFKB1	ARACNe-GTEx_DoRothEA,DoRothEA_C,ReMap_DoRothEA
TF-target	RELB	NFKBIA	DoRothEA_C,HOCOMOCO-v11_DoRothEA,ReMap_DoRothEA
TF-target	SP1	F3	DoRothEA_A,HTRIdb,HTRIdb_DoRothEA,TRRUST_DoRothEA
TF-target	SP1	MYC	DoRothEA_A,FANTOM4_DoRothEA,ReMap_DoRothEA,RegNetwork_DoRothEA,TRED_DoRothEA,TRRUST_DoRothEA
TF-target	SP1	NFKB1	ARACNe-GTEx_DoRothEA,DoRothEA_A,TRRUST_DoRothEA
TF-target	STAT1	IL4R	DoRothEA_B,PAZAR_DoRothEA,ReMap_DoRothEA
TF-target	STAT1	IRF1	ARACNe-GTEx_DoRothEA,DoRothEA_A,ENCODE-proximal,FANTOM4_DoRothEA,HOCOMOCO-v11_DoRothEA,HTRIdb,HTRIdb_DoRothEA,IntAct_DoRothEA,KEGG_DoRothEA,ORegAnno_DoRothEA,PAZAR,PAZAR_DoRothEA,ReMap_DoRothEA,RegNetwork_DoRothEA,TFactS_DoRothEA,TRED_DoRothEA,TRRUST_DoRothEA
TF-target	STAT1	IRF7	DoRothEA_A,FANTOM4_DoRothEA,HOCOMOCO-v11_DoRothEA,JASPAR-v2018_DoRothEA,ORegAnno,ORegAnno_DoRothEA,PAZAR_DoRothEA,RegNetwork_DoRothEA,SIGNOR,TRED_DoRothEA,TRRUST_DoRothEA
TF-target	STAT1	MYC	DoRothEA_A,KEGG_DoRothEA,PAZAR_DoRothEA,RegNetwork_DoRothEA,TRED_DoRothEA
TF-target	STAT1	NFKB1	ARACNe-GTEx_DoRothEA,DoRothEA_B,PAZAR_DoRothEA,ReMap_DoRothEA
TF-target	STAT2	IRF1	DoRothEA_A,ENCODE-proximal,HTRIdb,HTRIdb_DoRothEA,ReMap_DoRothEA,TFactS_DoRothEA,TRRUST_DoRothEA
TF-target	STAT2	IRF7	DoRothEA_A,ENCODE-proximal,FANTOM4_DoRothEA,HOCOMOCO-v11_DoRothEA,ReMap_DoRothEA,RegNetwork_DoRothEA,TRED_DoRothEA
TF-target	STAT3	IL4R	ARACNe-GTEx_DoRothEA,DoRothEA_C,ENCODE-proximal,ReMap_DoRothEA
TF-target	STAT3	IRF1	DoRothEA_A,ENCODE-proximal,FANTOM4_DoRothEA,HOCOMOCO-v11_DoRothEA,IntAct_DoRothEA,KEGG_DoRothEA,PAZAR,PAZAR_DoRothEA,RegNetwork_DoRothEA,TFactS_DoRothEA,TRED_DoRothEA,TRRUST_DoRothEA
TF-target	STAT3	MYC	ARACNe-GTEx_DoRothEA,DoRothEA_A,ENCODE-proximal,FANTOM4_DoRothEA,IntAct_DoRothEA,KEGG_DoRothEA,RegNetwork_DoRothEA,TFactS_DoRothEA,TRED_DoRothEA,TRRUST_DoRothEA
TF-target	STAT4	IRF1	ARACNe-GTEx_DoRothEA,DoRothEA_A,FANTOM4_DoRothEA,JASPAR-v2018_DoRothEA,RegNetwork_DoRothEA,TRED_DoRothEA,TRRUST_DoRothEA
TF-target	STAT4	MYC	DoRothEA_A,KEGG_DoRothEA,RegNetwork_DoRothEA,TRED_DoRothEA,TRRUST_DoRothEA

## Sheet: Description
Dataset EV13: Contribution of resources to the network in Case Study 1. In Case Study 1 we analysed autocrine signalling of SARS-CoV-2 infected Calu3 cells. Using the NicheNet method we prioritized 12 ligands and starting from the ligands we built a downstream network of receptors and intracellular pathways. Here we list the interactions in this network with their resources of origin. This shows …
