# Supplementary material for: Integrated intra‐ and intercellular signaling knowledge for multicellular omics analysis
Source: Mol Syst Biol. 2021 Mar 22;17(3):e9923. doi: 10.15252/msb.20209923 (PMC7983032; doi:10.15252/msb.20209923)
Supplement: Supplementary file 16 — Dataset EV14 [file MSB-17-e9923-s006.xlsx]

## Sheet: Dataset_EV14
Target gene	Gene name	Organism	DrugBank ID	Drug name	Drug description	Type	Known action
TNF	Tumor necrosis factor	Humans	DB00005	Etanercept	Dimeric fusion protein consisting of the extracellular ligand-binding portion of the human 75 kilodalton (p75) tumor necrosis factor receptor (TNFR) linked to the Fc portion of human IgG1. The Fc component of etanercept contains the CH2 domain, the CH3 domain and hinge region, but not the CH1 domain of IgG1. Etanercept is produced by recombinant DNA technology in a Chinese hamster ovary (CHO) mam…	biotech	yes
TNF	Tumor necrosis factor	Humans	DB00051	Adalimumab	Adalimumab is a subcutaneously administered biological disease modifier for the treatment of rheumatoid arthritis and other chronic debilitating diseases mediated by tumor necrosis factor [A39984], [A39999]. It was originally launched by Abbvie in the U.S. and approved in 2002 by the FDA [A39983]. This drug is frequently known as _Humira_. It is produced by recombinant DNA technology using a mamm…	biotech	yes
TNF	Tumor necrosis factor	Humans	DB00065	Infliximab	Infliximab is a tumor necrosis factor (TNF-alpha or TNF-α) blocker and a chimeric monoclonal IgG1 antibody composed of human constant (75%) and murine variable (25%) regions [A31469]. Infliximab is produced by a recombinant cell line cultured by continuous perfusion. Tumor necrosis factor-alpha (TNF-α) is a key proinflammatory cytokine involved in chronic inflammatory diseases [A31469]. Its hyper…	biotech	yes
TNF	Tumor necrosis factor	Humans	DB00608	Chloroquine	Chloroquine is an aminoquinolone derivative first developed in the 1940s for the treatment of malaria.[A191655] It was the drug of choice to treat malaria until the development of newer antimalarials such as [pyrimethamine], [artemisinin], and [mefloquine].[A191787] Chloroquine and its derivative [hydroxychloroquine] have since been repurposed for the treatment of a number of other conditions inc…	small molecule	unknown
TNF	Tumor necrosis factor	Humans	DB00668	Epinephrine	Epinephrine, also known as _adrenaline_, is a hormone and neurotransmitter and produced by the adrenal glands that can also be used as a drug due to its various important functions. Though it has long been used in the treatment of hypersensitivity reactions, epinephrine in the auto-injector form (EpiPen) has been available since 1987 in the USA. Many new products/biosimilars and dosage routes hav…	small molecule	unknown
TNF	Tumor necrosis factor	Humans	DB00852	Pseudoephedrine	Pseudoephedrine is structurally related to [ephedrine] but exerts a weaker effect on the sympathetic nervous system.[A188820,A188823] Both drugs naturally occur in in ephedra plant which have a history of use in traditional Eastern medicine and were first researched in the west in 1889.[A188823] The decongestant effect of pseudoephedrine was described in dogs in 1927.[A188823]	small molecule	unknown
TNF	Tumor necrosis factor	Humans	DB01041	Thalidomide	A piperidinyl isoindole originally introduced as a non-barbiturate hypnotic, but withdrawn from the market due to teratogenic effects. It has been reintroduced and used for a number of immunological and inflammatory disorders. Thalidomide displays immunosuppresive and anti-angiogenic activity. It inhibits release of tumor necrosis factor-alpha from monocytes, and modulates other cytokine action. …	small molecule	yes
TNF	Tumor necrosis factor	Humans	DB01296	Glucosamine	Glucosamine is commonly used as a treatment for osteoarthritis, although its acceptance as a medical therapy varies. It is an amino sugar and precursor of glycosylated proteins and lipids. Since glucosamine is a precursor for glycosaminoglycans, and glycosaminoglycans are a major component of joint cartilage, supplemental glucosamine may help to rebuild cartilage and treat arthritis.	small molecule	unknown
TNF	Tumor necrosis factor	Humans	DB01407	Clenbuterol	A substituted phenylaminoethanol that has beta-2 adrenomimetic properties at very low doses. It is used as a bronchodilator in asthma.	small molecule	unknown
TNF	Tumor necrosis factor	Humans	DB01411	Pranlukast	Pranlukast is a cysteinyl leukotriene receptor-1 antagonist. It antagonizes or reduces bronchospasm caused, principally in asthmatics, by an allergic reaction to accidentally or inadvertently encountered allergens.	small molecule	unknown
TNF	Tumor necrosis factor	Humans	DB01427	Amrinone	Amrinone (or inamrinone) is a type 3 pyridine phosphodiesterase inhibitor. It is used in the treatment of congestive heart failure.	small molecule	unknown
TNF	Tumor necrosis factor	Humans	DB04956	Afelimomab	Afelimomab (also known as Fab 2 or MAK 195F) is an anti-TNF-α monoclonal antibody. Administration of 195F reduces the concentration of interleukin-6 in patients with sepsis.	biotech	unknown
TNF	Tumor necrosis factor	Humans	DB05017	YSIL6	YSIL6 is a small-molecule drug in development for the treatment of inflammatory diseases, including rheumatoid arthritis and psoriasis. The molecule works by inhibiting TNF-alpha and IL-6 production in T-cells and macrophages, and by inhibiting T-cell proliferation and migration.	small molecule	unknown
TNF	Tumor necrosis factor	Humans	DB05207	SD118	SD118 was previously under investigation in Japan for a different indication and now, following re-profiling and evaluation in experimental animal models, has demonstrated its potential as a new oral therapy for neuropathic pain.	small molecule	unknown
TNF	Tumor necrosis factor	Humans	DB05218	PN0621	PN0621 is an anti-TNF, domain antibody (dAb) based therapeutic. It targets tumour necrosis factor (TNF) to treat auto-immune inflammatory diseases such as rheumatoid arthritis. It is being developed by Peptech.	biotech	unknown
TNF	Tumor necrosis factor	Humans	DB05303	OMS-103HP	OMS103HP is the first drug being developed to improve joint function following arthroscopic surgery, one of the most common procedures performed today by orthopedic surgeons.	small molecule	unknown
TNF	Tumor necrosis factor	Humans	DB05412	Talmapimod	Talmapimod is the first-generation oral p38 MAP kinase inhibitor developed by Scios. It has shown to be effective to cure inflammatory diseases such as Rheumatoid Arthritis.	small molecule	unknown
TNF	Tumor necrosis factor	Humans	DB05470	VX-702	VX-702 is a small molecule investigational oral anti-cytokine therapy for treatment of inflammatory diseases, specifically rheumatoid arthritis (RA). It acts as a p38 MAP kinase inhibitor. In the future, VX-702 may be investigated for combination with methotrexate, a commonly used therapy for RA.	small molecule	unknown
TNF	Tumor necrosis factor	Humans	DB05513	Atiprimod		small molecule	unknown
TNF	Tumor necrosis factor	Humans	DB05744	CRx-139	CRx-139 is an oral synergistic combination drug candidates with novel mechanisms of action targeting multiple biological pathways simultaneously. It is a dissociated steroid designed to enhance the immuno-modulatory activity of a low-dose glucocorticoid steroid without a comparable increase in steroid-related side effects. The synergistic combination containing low doses of the glucocorticoid ste…	small molecule	unknown
TNF	Tumor necrosis factor	Humans	DB05758	CYT007-TNFQb	CYT007-TNFQb is an active immunization therapy that aims at providing a novel treatment to people suffering from RA or psoriasis. The vaccine should allow for administration of low amounts of drug to individual patients (in the microgram range) and for convenient dosing schedules.	biotech	unknown
TNF	Tumor necrosis factor	Humans	DB05767	Andrographolide	Andrographolide (HMPL-004) is a botanical product extracted from a herb that occurs naturally in China. The herb has an extensive history of use in TCM for the treatment of upper respiratory tract infections and other inflammatory and infectious diseases.	small molecule	unknown
TNF	Tumor necrosis factor	Humans	DB05869	Ethyl pyruvate	CTI-01 (ethyl pyruvate) is a novel anti-inflammatory agent for the treatment of critical inflammatory conditions. CTI-01 shows a potent anti-inflammatory and tissue protection activity in multiple animal models of disease including pancreatitis, ischemia-reperfusion injury, sepsis, renal injury and endotoxemia.	small molecule	unknown
TNF	Tumor necrosis factor	Humans	DB05879	AME-527	AME-527 is a humanized monoclonal antibody that recognizes human TNF-alpha (hTNF-alpha) with high affinity and specificity. AME-527 was generated by protein engineering and identified from a library of antibody variants based on its improved binding properties.	biotech	unknown
TNF	Tumor necrosis factor	Humans	DB05968	PR-104		small molecule	unknown
TNF	Tumor necrosis factor	Humans	DB05992	Plinabulin		small molecule	unknown
TNF	Tumor necrosis factor	Humans	DB06444	Dexanabinol		small molecule	unknown
TNF	Tumor necrosis factor	Humans	DB06495	Onercept		biotech	unknown
TNF	Tumor necrosis factor	Humans	DB06674	Golimumab	Golimumab is a human IgG1қ monoclonal antibody derived from immunizing genetically engineered mice with human TNFα. Golimumab binds and inhibits soluble and transmembrane human TNFα. Increased TNFα is associated with chronic inflammation. Thus golimumab is indicated for use in adults (i) as an adjunct to methotrexate treatment in patients with moderate to severe active rheumatoid arthritis (RA), …	biotech	yes
TNF	Tumor necrosis factor	Humans	DB08904	Certolizumab pegol	Certolizumab pegol is a pegylated monoclonal antibody against the tumor necrosis factor-alpha (TNF-alpha).[A176585] It is formed with a humanized Fab fragment of 50 kDa, from an IgG 1 isotype, fused to a 40 kDa polyethylene glycol moiety replacing the Fc antibody region. The absence of the Fc region was ideated to prevent complement fixation and antibody-mediated cytotoxicity as well as to marked…	biotech	yes
TNF	Tumor necrosis factor	Humans	DB08910	Pomalidomide	Pomalidomide, an analogue of thalidomide, is an immunomodulatory antineoplastic agent. FDA approved on February 8, 2013.	small molecule	yes
TNF	Tumor necrosis factor	Humans	DB09221	Polaprezinc	Polaprezinc is a chelated form of zinc and L-carnosine. It is a zinc-related medicine approved for the first time in Japan, which has been clinically used to treat gastric ulcers [L1307, L1208]. It was determined that polaprezinc may be effective in pressure ulcer treatment [A31856]. A study in 2013 showed that CO-administration of polaprezinc may be effective against small intestine mucosal inju…	small molecule	unknown
TNF	Tumor necrosis factor	Humans	DB10770	Foreskin fibroblast (neonatal)	Foreskin fibroblast-like stromal cells (FDSCs) are progenitors isolated from human tissue that can differentiate into various cell types [A32660]. Also known as Dermagraft, this device is a cryopreserved human fibroblast-derived dermal substitute. Composed of fibroblasts, extracellular matrix, and a bioabsorbable scaffold, it effectively supports wound healing [L2418]. Dermagraft has only been av…	biotech	unknown
TNF	Tumor necrosis factor	Humans	DB10772	Foreskin keratinocyte (neonatal)	Skin, the largest organ of the human body, plays the main role in protecting the body from mechanical damage. It is composed of epidermal, dermal and hypodermal layers. The barrier function of the skin owed to its avascular epidermal layer, which is made mainly of keratinocytes. The keratinocytes form a stratified epithelium, with growing basal cells at the innermost layer and the keratinized, an…	biotech	yes
TNF	Tumor necrosis factor	Humans	DB11752	Bryostatin 1	Bryostatin 1 has been investigated for the treatment of HIV Infection and Alzheimer's Disease.	small molecule	unknown
TNF	Tumor necrosis factor	Humans	DB11967	Binimetinib	Binimetinib, also known as _Mektovi_, is a potent is a potent and selective oral mitogen-activated protein kinase 1/2 (MEK 1/2) inhibitor which is combined with [Encorafenib] [A34275],[L3335]. On June 27, 2018, the Food and Drug Administration approved the combination of [Encorafenib] and binimetinib (BRAFTOVI and MEKTOVI, from Array BioPharma Inc.) in combination for patients with unresectable o…	small molecule	unknown
TNF	Tumor necrosis factor	Humans	DB12140	Dilmapimod	Dilmapimod has been used in trials studying the treatment and diagnostic of Nerve Trauma, Inflammation, Pain, Neuropathic, Arthritis, Rheumatoid, and Coronary Heart Disease, among others. Dilmapimod (SB-681323) is a p38 MAP-kinase inhibitor that has potential uses in inflammatory conditions such as RA (Rheumatoid Arthritis). Previous p38 MAP-kinase inhibitors have been hindered in development by …	small molecule	unknown
TNF	Tumor necrosis factor	Humans	DB13751	Glycyrrhizic acid	Glycyrrhizic acid is extracted from the root of the licorice plant; _Glycyrrhiza glabra_.[F79] It is a triterpene glycoside with glycyrrhetinic acid that possesses a wide range of pharmacological and biological activities. When extracted from the plant, it can be obtained in the form of ammonium glycyrrhizin and mono-ammonium glycyrrhizin.[T204] Glycyrrhizic acid has been developed in Japan and C…	small molecule	yes
JUN	Transcription factor AP-1	Humans	DB00210	Adapalene	Acne vulgaris is a multifactorial disorder of the pilosebaceous unit involving increased sebum production, inflammation, and hyperproliferation/hyperkeratinization of the follicular infundibulum. It is also associated with _Cutibacterium acnes_ (also known as _Propionibacterium acnes_). Adapalene is a third-generation topical retinoid used for the treatment of acne vulgaris.[A193518] Adapalene ha…	small molecule	yes
JUN	Transcription factor AP-1	Humans	DB00570	Vinblastine	Antitumor alkaloid isolated from Vinca rosea. (Merck, 11th ed.)	small molecule	no
JUN	Transcription factor AP-1	Humans	DB01029	Irbesartan	Irbesartan is an angiotensin receptor blocker (ARB) indicated to treat hypertension or diabetic nephropathy.[L7456,L7459] It can also be used as part of a combination product with [hydrochlorothiazide] for patients not well controlled or not expected to be well controlled on monotherapy.[L7459] Unlike angiotensin converting enzyme inhibitors, ARBs are not associated with a dry cough.[L7456,L7459]…	small molecule	unknown
JUN	Transcription factor AP-1	Humans	DB01169	Arsenic trioxide	Arsenic trioxide is a chemotherapeutic agent of idiopathic function used to treat leukemia that is unresponsive to first line agents. It is suspected that arsenic trisulfide induces cancer cells to undergo apoptosis. In general, arsenic is known to be a naturally toxic substance capable of eliciting a variety of dangerous adverse effects. The enzyme thioredoxin reductase has recently been identif…	small molecule	yes
JUN	Transcription factor AP-1	Humans	DB05785	LGD-1550	LGD-1550 is an orally-active synthetic aromatic retinoic acid agent with potential antineoplastic and chemopreventive activities.	small molecule	unknown
ESR1	Estrogen receptor alpha	Humans	DB00255	Diethylstilbestrol	A synthetic nonsteroidal estrogen used in the treatment of menopausal and postmenopausal disorders. It was also used formerly as a growth promoter in animals. According to the Fourth Annual Report on Carcinogens (NTP 85-002, 1985), diethylstilbestrol has been listed as a known carcinogen. (Merck, 11th ed)	small molecule	yes
ESR1	Estrogen receptor alpha	Humans	DB00269	Chlorotrianisene	A powerful synthetic, non-steroidal estrogen. [PubChem]	small molecule	yes
ESR1	Estrogen receptor alpha	Humans	DB00286	Conjugated estrogens	The conjugated estrogens are noncrystalline mixtures of purified female sex hormones obtained either by its isolation from the urine of pregnant mares or by synthetic generation from vegetal material. Both of these products are later conjugated to natrium sulfate by ester bonds in order to make them more water soluble.[L5605, T475] The conjugated estrogen product contains a mix of estrogen from w…	small molecule	yes
ESR1	Estrogen receptor alpha	Humans	DB00304	Desogestrel	Desogestrel, a prodrug, is a third generation progestogen[A176315] and hence, a member of the gonane family which was largely used in Europe before being approved in the US and Canada.[A176339] It was firstly generated from a study that showed that 11-beta and 11-alkylidene substituent in nortestosterone can enhance the biological activity.[T521] Desogestrel is now produced semi-synthetically fro…	small molecule	yes
ESR1	Estrogen receptor alpha	Humans	DB00367	Levonorgestrel	Levonorgestrel (LNG) is a synthetic progestogen similar to [Progesterone] used in contraception and hormone therapy.[A181988,T659] Also known as Plan B, it is used as a single agent in emergency contraception, and as a hormonal contraceptive released from an intrauterine device, commonly referred to as an IUD. Some of these devices are known as Jaydess, Kyleena, and Mirena. A subdermal implant of…	small molecule	yes
ESR1	Estrogen receptor alpha	Humans	DB00396	Progesterone	Progesterone is a hormone that occurs naturally in females, and is essential for endometrial receptivity, embryo implantation, and the successful establishment of pregnancy. A low progesterone concentration or an insufficient response to progesterone can cause infertility and pregnancy loss [A175609]. Progesterone is used in various contraceptive preparations to prevent ovulation and fertilizatio…	small molecule	unknown
ESR1	Estrogen receptor alpha	Humans	DB00431	Lindane	An organochlorine insecticide that has been used as a pediculicide and a scabicide. Lindane has been banned in California, United Kingdom, Australia, and many western countries due to concerns about neurotoxicity and adverse effects on the environment. In Canada, Lindane is not recommmended as a first-line therapy due to reports of resistance, neurotoxicity, and bone marrow suppression, but has b…	small molecule	unknown
ESR1	Estrogen receptor alpha	Humans	DB00481	Raloxifene	Raloxifene is a second generation selective estrogen receptor modulator (SERM) that mediates anti-estrogenic effects on breast and uterine tissues, and estrogenic effects on bone, lipid metabolism, and blood coagulation.[A4979,T28] Exhibiting tissue-specific effects distinct from [estradiol], raloxifene is the first of the benzothiophene group of antiestrogens to be labelled a SERM.[A4977] Availa…	small molecule	yes
ESR1	Estrogen receptor alpha	Humans	DB00539	Toremifene	A first generation nonsteroidal selective estrogen receptor modulator (SERM) that is structurally related to tamoxifen. Like tamoxifen, it is an estrogen agonist for bone tissue and cholesterol metabolism but is antagonistic on mammary and uterine tissue.	small molecule	yes
ESR1	Estrogen receptor alpha	Humans	DB00603	Medroxyprogesterone acetate	Medroxyprogesterone acetate (MPA) is a [progesterone] derivative that is more resistant to metabolism for improved pharmacokinetic properties.[A14848] MPA can be use to treat secondary amenorrhea, endometrial hyperplasia, abnormal uterine bleeding, osteoporosis, vasomotor symptoms in menopause, vulvar and vaginal atrophy, prevent pregnancy, manage pain in endometriosis, prevent pregnancy, and is …	small molecule	yes
ESR1	Estrogen receptor alpha	Humans	DB00624	Testosterone	Testosterone is a steroid sex hormone indicated to treat primary hypogonadism and hypogonadotropic hypogonadism.[L8983,L8935,L8938,L8986,L8989,L8992,L8995] Testosterone antagonizes the androgen receptor to induce gene expression that causes the growth and development of masculine sex organs and secondary sexual characteristics.[A187114,L8983,L8935,L8938,L8986,L8989,L8992,L8995] Testosterone was i…	small molecule	unknown
ESR1	Estrogen receptor alpha	Humans	DB00648	Mitotane	A derivative of the insecticide dichlorodiphenyldichloroethane that specifically inhibits cells of the adrenal cortex and their production of hormones. It is used to treat adrenocortical tumors and causes CNS damage, but no bone marrow depression.	small molecule	unknown
ESR1	Estrogen receptor alpha	Humans	DB00655	Estrone	Estrone, one of the major mammalian estrogens, is an aromatized C18 steroid with a 3-hydroxyl group and a 17-ketone. It is produced in vivo from androstenedione or from testosterone via estradiol. It is produced primarily in the ovaries, placenta, and in peripheral tissues (especially adipose tissue) through conversion of adrostenedione. Estrone may be further metabolized to 16-alpha-hydroxyestro…	small molecule	yes
ESR1	Estrogen receptor alpha	Humans	DB00675	Tamoxifen	Tamoxifen is a non-steroidal antiestrogen used to treat estrogen receptor positive breast cancers as well as prevent the incidence of breast cancer in high risk populations.[A1025,L7799,L7802] Tamoxifen is used alone or as an adjuvant in these treatments.[L7799,L7802] Tamoxifen may no longer be the preferred treatment for these types of cancers as patients generally have better survival, side eff…	small molecule	yes
ESR1	Estrogen receptor alpha	Humans	DB00756	Hexachlorophene	A chlorinated bisphenol antiseptic with a bacteriostatic action against Gram-positive organisms, but much less effective against Gram-negative organisms. It is mainly used in soaps and creams and is an ingredient of various preparations used for skin disorders. (From Martindale, The Extra Pharmacopoeia, 30th ed, p797)	small molecule	unknown
ESR1	Estrogen receptor alpha	Humans	DB00783	Estradiol	Estradiol is a naturally occurring hormone circulating endogenously in females. It is commercially available in several hormone therapy products for managing conditions associated with reduced estrogen, such as vulvovaginal atrophy and hot flashes. Some available forms of estradiol include oral tablets, injections, vaginal rings, transdermal patches, sprays, gels, and creams.[L11485,L11488,L11491…	small molecule	yes
ESR1	Estrogen receptor alpha	Humans	DB00823	Ethynodiol diacetate	A synthetic progestational hormone used alone or in combination with estrogens as an oral contraceptive. Although etynodiol or ethynodiol are sometimes used as a synonym for ethynodiol diacetate, what is usually being referred to is actually ethynodiol diacetate and not ethynodiol (which is a separate drug that has never been marketed, see [DB13866]).	small molecule	yes
ESR1	Estrogen receptor alpha	Humans	DB00841	Dobutamine	A beta-1 agonist catecholamine that has cardiac stimulant action without evoking vasoconstriction or tachycardia. It is proposed as a cardiotonic after myocardial infarction or open heart surgery.	small molecule	unknown
ESR1	Estrogen receptor alpha	Humans	DB00882	Clomifene	A triphenyl ethylene stilbene derivative which is an estrogen agonist or antagonist depending on the target tissue.	small molecule	yes
ESR1	Estrogen receptor alpha	Humans	DB00890	Dienestrol	Dienestrol is a synthetic, non-steroidal estrogen. It is an estrogen receptor agonist. Estrogens work partly by increasing a normal clear discharge from the vagina and making the vulva and urethra healthy. Using or applying an estrogen relieves or lessens: dryness and soreness in the vagina, itching, redness, or soreness of the vulva. Conditions that are treated with vaginal estrogens include a g…	small molecule	yes
ESR1	Estrogen receptor alpha	Humans	DB00947	Fulvestrant	Fulvestrant is a drug treatment of hormone receptor (HR)-positive metastatic breast cancer in post-menopausal women with disease progression following anti-estrogen therapy. It is an estrogen receptor antagonist with no agonist effects, which works both by down-regulating and by degrading the estrogen receptor. While it is used as monotherapy for the treatment of breast cancers, it is also used i…	small molecule	yes
ESR1	Estrogen receptor alpha	Humans	DB00957	Norgestimate	Norgestimate was first described in the literature in 1977.[A191068] It was developed by Ortho Pharmaceutical Corporation as part of an effort to develop new hormonal contraceptives with reduced adverse effects.[A191068] It is commonly formulated with [ethinylestradiol] as a combined oral contraceptive that can also be used to treat moderate acne vulgaris.[L11845,L11848] Norgestimate was granted …	small molecule	yes
ESR1	Estrogen receptor alpha	Humans	DB00977	Ethinylestradiol	Ethinylestradiol was first synthesized in 1938 by Hans Herloff Inhoffen and Walter Hohlweg at Schering.[A191107] It was developed in an effort to create an estrogen with greater oral bioavailability.[A191107] These properties were achieved by the substitution of an ethinyl group at carbon 17 of [estradiol].[A191107] Ethinylestradiol soon replaced [mestranol] in contraceptive pills.[A191107] Ethin…	small molecule	yes
ESR1	Estrogen receptor alpha	Humans	DB01065	Melatonin	Melatonin is a biogenic amine that is found in animals, plants and microbes. Aaron B. Lerner of Yale University is credited for naming the hormone and for defining its chemical structure in 1958. In mammals, melatonin is produced by the pineal gland. The pineal gland is small endocrine gland, about the size of a rice grain and shaped like a pine cone (hence the name), that is located in the cente…	small molecule	unknown
ESR1	Estrogen receptor alpha	Humans	DB01108	Trilostane	Trilostane is an inhibitor of 3 beta-hydroxysteroid dehydrogenase used in the treatment of Cushing's syndrome. It was withdrawn from the United States market in April 1994.	small molecule	yes
ESR1	Estrogen receptor alpha	Humans	DB01183	Naloxone	Naloxone is an opioid antagonist medication used to block or reverse the effects of opioid drugs, particularly within the setting of drug overdoses which are rapidly becoming a leading cause of death worldwide. More specifically, naloxone has a high affinity for μ-opioid receptors, where it acts as an inverse agonist, causing the rapid removal of any other drugs bound to these receptors. When tak…	small molecule	no
ESR1	Estrogen receptor alpha	Humans	DB01185	Fluoxymesterone	An anabolic steroid that has been used in the treatment of male hypogonadism, delayed puberty in males, and in the treatment of breast neoplasms in women.	small molecule	yes
ESR1	Estrogen receptor alpha	Humans	DB01196	Estramustine	A nitrogen mustard linked to estradiol, usually as phosphate; used to treat prostatic neoplasms; also has radiation protective properties.	small molecule	yes
ESR1	Estrogen receptor alpha	Humans	DB01357	Mestranol	The 3-methyl ether of ethinyl estradiol. It must be demethylated to be biologically active. It is used as the estrogen component of many combination ORAL contraceptives.	small molecule	yes
ESR1	Estrogen receptor alpha	Humans	DB01406	Danazol	A synthetic steroid with antigonadotropic and anti-estrogenic activities that acts as an anterior pituitary suppressant by inhibiting the pituitary output of gonadotropins. It possesses some androgenic properties. Danazol has been used in the treatment of endometriosis and some benign breast disorders.	small molecule	yes
ESR1	Estrogen receptor alpha	Humans	DB01428	Oxybenzone	Oxybenzone is an organic compound used in sunscreens. It is a derivative of benzophenone. It forms colorless crystals that are readily soluble in most organic solvents. It is used as an ingredient in sunscreen and other cosmetics because it absorbs UV-A ultraviolet rays.	small molecule	unknown
ESR1	Estrogen receptor alpha	Humans	DB01431	Allylestrenol	A synthetic steroid with progestational activity. It is widely marketed throughout Europe, including Russia and many other European countries, and is also available in Japan, Hong Kong, India, Bangladesh, Indonesia, and much of Southeast Asia, though notably not in the United States or Canada.	small molecule	unknown
ESR1	Estrogen receptor alpha	Humans	DB01593	Zinc	A metallic element of atomic number 30 and atomic weight 65.38. It is a necessary trace element in the diet, forming an essential part of many enzymes, and playing an important role in protein synthesis and in cell division. Zinc deficiency is associated with anemia, short stature, hypogonadism, impaired wound healing, and geophagia. It is identified by the symbol _Zn_ [L2098]. A newer study sugg…	small molecule	unknown
ESR1	Estrogen receptor alpha	Humans	DB01645	Genistein	An isoflavonoid derived from soy products. It inhibits protein-tyrosine kinase and topoisomerase-II (DNA topoisomerases, type II) activity and is used as an antineoplastic and antitumor agent. Experimentally, it has been shown to induce G2 phase arrest in human and murine cell lines. Additionally, genistein has antihelmintic activity. It has been determined to be the active ingredient in <I>Felmi…	small molecule	unknown
ESR1	Estrogen receptor alpha	Humans	DB01708	Prasterone	Prasterone, also known as dehydroepiandrosterone (DHEA) is a major C19 steroid produced by the adrenal cortex. It is also produced in small quantities in the testis and the ovary. Dehydroepiandrosterone (DHEA) can be converted to testosterone; androstenedione; estradiol; and estrone. Most of DHEA is sulfated (dehydroepiandrosterone sulfate) before secretion. In the United States, DHEA or DHEAS ha…	small molecule	unknown
ESR1	Estrogen receptor alpha	Humans	DB01878	Benzophenone	Benzophenone is the organic compound. Substituted benzophenones such as oxybenzone and dioxybenzone are used in sunscreen.	small molecule	unknown
ESR1	Estrogen receptor alpha	Humans	DB02187	Equilin	An estrogenic steroid produced by horses. It has a total of four double bonds in the A- and B-ring. High concentration of equilin is found in the urine of pregnant mares.	small molecule	unknown
ESR1	Estrogen receptor alpha	Humans	DB02615	Compound 19		small molecule	unknown
ESR1	Estrogen receptor alpha	Humans	DB02709	Resveratrol	Resveratrol (3,5,4'-trihydroxystilbene) is a polyphenolic phytoalexin. It is a stilbenoid, a derivate of stilbene, and is produced in plants with the help of the enzyme stilbene synthase. It exists as cis-(Z) and trans-(E) isomers. The trans- form can undergo isomerisation to the cis- form when heated or exposed to ultraviolet irradiation. In a 2004 issue of Science, Dr. Sinclair of Harvard Unive…	small molecule	unknown
ESR1	Estrogen receptor alpha	Humans	DB02715	Compound 18		small molecule	unknown
ESR1	Estrogen receptor alpha	Humans	DB02746	Phthalic Acid		small molecule	unknown
ESR1	Estrogen receptor alpha	Humans	DB02757	Pyrazole		small molecule	unknown
ESR1	Estrogen receptor alpha	Humans	DB02901	Stanolone	A potent androgenic metabolite of testosterone. Dihydrotestosterone (DHT) is generated by a 5-alpha reduction of testosterone. Unlike testosterone, DHT cannot be aromatized to estradiol therefore DHT is considered a pure androgenic steroid.	small molecule	unknown
ESR1	Estrogen receptor alpha	Humans	DB03467	Naringenin		small molecule	unknown
ESR1	Estrogen receptor alpha	Humans	DB03742	Compound 4-D		small molecule	unknown
ESR1	Estrogen receptor alpha	Humans	DB03802	1-[4-(Octahydro-Pyrido[1,2-a]Pyrazin-2-Yl)-Phenyl]-2-Phenyl-1,2,3,4-Tetrahydro-Isoquinolin-6-Ol		small molecule	unknown
ESR1	Estrogen receptor alpha	Humans	DB04216	Quercetin	Quercetin is a flavonol widely distributed in plants. It is an antioxidant, like many other phenolic heterocyclic compounds. Glycosylated forms include RUTIN and quercetrin.	small molecule	unknown
ESR1	Estrogen receptor alpha	Humans	DB04468	Afimoxifene	Afimoxifene (4-Hydroxytamoxifen, trade name TamoGel) is a new estrogen inhibitor under investigation for a variety of estrogen-dependent conditions, including cyclic breast pain and gynecomastia. TamoGel is formulated using Enhanced Hydroalcoholic Gel (EHG) Technology. This technology enables percutaneous delivery of drugs that cannot be delivered orally. It is being developed by Ascent Therapeut…	small molecule	unknown
ESR1	Estrogen receptor alpha	Humans	DB04471	2-Phenyl-1-[4-(2-Piperidin-1-Yl-Ethoxy)-Phenyl]-1,2,3,4-Tetrahydro-Isoquinolin-6-Ol		small molecule	unknown
ESR1	Estrogen receptor alpha	Humans	DB04573	Estriol	A hydroxylated metabolite of estradiol or estrone that has a hydroxyl group at C3-beta, 16-alpha, and 17-beta position. Estriol is a major urinary estrogen. During pregnancy, large amount of estriol is produced by the placenta. Isomers with inversion of the hydroxyl group or groups are called epiestriol. Though estriol is used as part of the primarily North American phenomenon of bioidentical hor…	small molecule	yes
ESR1	Estrogen receptor alpha	Humans	DB04574	Estrone sulfate	Estrone sulfate (as estropipate) is a form of estrogen. It has several uses such as: alleviate symptoms of menopause as hormone replacement therapy, treatment some types of infertility, treatment of some conditions leading to underdevelopment of female sexual characteristics, treatment of vaginal atrophy, treatment of some types of breast cancer (particularly in men and postmenopausal women), tre…	small molecule	yes
ESR1	Estrogen receptor alpha	Humans	DB04575	Quinestrol	The 3-cyclopentyl ether of ethinyl estradiol.	small molecule	yes
ESR1	Estrogen receptor alpha	Humans	DB04824	Phenolphthalein	Phenolphthalein was withdrawn in Canada due to concerns with carcinogenicity in 1997.	small molecule	unknown
ESR1	Estrogen receptor alpha	Humans	DB04930	Permethrin	A pyrethroid insecticide commonly used in the treatment of lice infestations and scabies. It is a yellow to light orange-brown, low melt-ing solid or viscous liquid.	small molecule	unknown
ESR1	Estrogen receptor alpha	Humans	DB04938	Ospemifene	Ospemifene is a new selective non-hormonal estrogen receptor modulator (SERM) that is used for the treatment of moderate to severe dyspareunia, a symptom of vulvar and vaginal atrophy, due to menopause. FDA approved on February 26, 2013.	small molecule	yes
ESR1	Estrogen receptor alpha	Humans	DB05233	AP1081	A transdermal gel containing ethinyl estradiol and norelgestromin being investigated by Antares Pharma for use as a female contraceptive.	small molecule	unknown
ESR1	Estrogen receptor alpha	Humans	DB05487	Custirsen	Custirsen is a benzopyran with potential antineoplastic activity. Custirsen acts as a selective estrogen receptor modulator (SERM), inhibiting the proliferation of estrogen-sensitive breast cancer cells. This agent also inhibits growth and induces apoptosis of glioblastoma cells via a mechanism independent of estrogen receptor-related mechanisms. Custirsen is also being investigated in the treatm…	small molecule	unknown
ESR1	Estrogen receptor alpha	Humans	DB05662	NP-50301	NP-50301 is an ophthalmic therapeutic eye drop treating post-menopausal Dry Eye Syndrome (DES). It is being developed by Nascent Pharmaceuticals. It is estimated that about 30% of postmenopausal women suffer symptoms of DES, which accounts for over 12 million women in the U.S. The majority of sufferers of DES are postmenopausal women; and clinical research around the world has suggested the benef…	small molecule	unknown
ESR1	Estrogen receptor alpha	Humans	DB05882	CHF 4227	CHF 4227 is a new selective estrogen receptor modulator (SERM). The compound has a high receptor affinity and has shown promising efficacy in the prevention of bone loss in animal models of osteoporosis. Additionally, the compound has shown no uterotrophic activity suggesting a potential therapeutic advantage over drugs normally used in postmenopausal therapy.	small molecule	unknown
ESR1	Estrogen receptor alpha	Humans	DB05966	TAS-108		small molecule	unknown
ESR1	Estrogen receptor alpha	Humans	DB06202	Lasofoxifene	Lasofoxifene is a non-steroidal 3rd generation selective estrogen receptor modulator (SERM) that selectively binds to both ERα and ERβ with high affinity. It is a naphthalene derivative marketed for prevention and treatment of osteoporosis and for the treatment of vaginal atrophy. It was initially developed as Oporia by Pfizer as a treatment for postmenopausal osteoporosis and vaginal atrophy, in…	small molecule	yes
ESR1	Estrogen receptor alpha	Humans	DB06249	Arzoxifene		small molecule	unknown
ESR1	Estrogen receptor alpha	Humans	DB06374	Elacestrant		small molecule	unknown
ESR1	Estrogen receptor alpha	Humans	DB06401	Bazedoxifene	Bazedoxifene is a third generation selective estrogen receptor modulator (SERM), developed by Pfizer following the completion of their takeover of Wyeth Pharmaceuticals. In late 2013, Pfizer received approval for bazedoxifene as part of the combination drug DUAVEE in the prevention (not treatment) of postmenopausal osteoporosis. It is approved in the European Union (marketed in Italy and Spain) a…	small molecule	yes
ESR1	Estrogen receptor alpha	Humans	DB06710	Methyltestosterone	A synthetic anabolic steroid used for treating men with testosterone deficiency or similar androgen replacement therapies. Also, has antineoplastic properties and so has been used secondarily in women with advanced breast cancer. Methyltestosterone is a schedule III drug in the US.	small molecule	unknown
ESR1	Estrogen receptor alpha	Humans	DB06732	beta-Naphthoflavone	β-Naphthoflavone, also known as 5,6-benzoflavone, is a potent agonist of the aryl hydrocarbon receptor and induces cytochromes P450 (CYPs) and uridine 5'-diphospho-glucuronosyltransferases (UGTs). It may be a chemopreventive agent.	small molecule	unknown
ESR1	Estrogen receptor alpha	Humans	DB06871	17-METHYL-17-ALPHA-DIHYDROEQUILENIN		small molecule	unknown
ESR1	Estrogen receptor alpha	Humans	DB06898	4-(2-amino-1-methyl-1H-imidazo[4,5-b]pyridin-6-yl)phenol		small molecule	unknown
ESR1	Estrogen receptor alpha	Humans	DB06927	[5-HYDROXY-2-(4-HYDROXYPHENYL)-1-BENZOFURAN-7-YL]ACETONITRILE		small molecule	unknown
ESR1	Estrogen receptor alpha	Humans	DB07086	4-[(1S,2S,5S)-5-(HYDROXYMETHYL)-8-METHYL-3-OXABICYCLO[3.3.1]NON-7-EN-2-YL]PHENOL		small molecule	unknown
ESR1	Estrogen receptor alpha	Humans	DB07087	4-[(1S,2S,5S,9R)-5-(HYDROXYMETHYL)-8,9-DIMETHYL-3-OXABICYCLO[3.3.1]NON-7-EN-2-YL]PHENOL		small molecule	unknown
ESR1	Estrogen receptor alpha	Humans	DB07195	4-[(1S,2S,5S)-5-(HYDROXYMETHYL)-6,8,9-TRIMETHYL-3-OXABICYCLO[3.3.1]NON-7-EN-2-YL]PHENOL		small molecule	unknown
ESR1	Estrogen receptor alpha	Humans	DB07567	(2R,3R,4S)-3-(4-HYDROXYPHENYL)-4-METHYL-2-[4-(2-PYRROLIDIN-1-YLETHOXY)PHENYL]CHROMAN-6-OL		small molecule	unknown
ESR1	Estrogen receptor alpha	Humans	DB07638	(3AS,4R,9BR)-2,2-DIFLUORO-4-(4-HYDROXYPHENYL)-1,2,3,3A,4,9B-HEXAHYDROCYCLOPENTA[C]CHROMEN-8-OL		small molecule	unknown
ESR1	Estrogen receptor alpha	Humans	DB07678	(9ALPHA,13BETA,17BETA)-2-[(1Z)-BUT-1-EN-1-YL]ESTRA-1,3,5(10)-TRIENE-3,17-DIOL		small molecule	unknown
ESR1	Estrogen receptor alpha	Humans	DB07707	(9BETA,11ALPHA,13ALPHA,14BETA,17ALPHA)-11-(METHOXYMETHYL)ESTRA-1(10),2,4-TRIENE-3,17-DIOL		small molecule	unknown
ESR1	Estrogen receptor alpha	Humans	DB07708	3-CHLORO-2-(4-HYDROXYPHENYL)-2H-INDAZOL-5-OL		small molecule	unknown
ESR1	Estrogen receptor alpha	Humans	DB07712	3-ETHYL-2-(4-HYDROXYPHENYL)-2H-INDAZOL-5-OL		small molecule	unknown
ESR1	Estrogen receptor alpha	Humans	DB07931	Hexestrol	A synthetic estrogen that has been used as a hormonal antineoplastic agent.	small molecule	unknown
ESR1	Estrogen receptor alpha	Humans	DB07932	dimethyl (1R,4S)-5,6-bis(4-hydroxyphenyl)-7-oxabicyclo[2.2.1]hepta-2,5-diene-2,3-dicarboxylate		small molecule	unknown
ESR1	Estrogen receptor alpha	Humans	DB07933	Erteberel	Erteberel is an estrogen receptor beta agonist that has been used in trials studying the treatment of Benign Prostatic Hyperplasia.	small molecule	unknown
ESR1	Estrogen receptor alpha	Humans	DB07991	N-[(1R)-3-(4-HYDROXYPHENYL)-1-METHYLPROPYL]-2-(2-PHENYL-1H-INDOL-3-YL)ACETAMIDE		small molecule	unknown
ESR1	Estrogen receptor alpha	Humans	DB08020	(3AS,4R,9BR)-4-(4-HYDROXYPHENYL)-6-(METHOXYMETHYL)-1,2,3,3A,4,9B-HEXAHYDROCYCLOPENTA[C]CHROMEN-8-OL		small molecule	unknown
ESR1	Estrogen receptor alpha	Humans	DB08047	4-[1-allyl-7-(trifluoromethyl)-1H-indazol-3-yl]benzene-1,3-diol		small molecule	unknown
ESR1	Estrogen receptor alpha	Humans	DB08048	4-(6-HYDROXY-1H-INDAZOL-3-YL)BENZENE-1,3-DIOL		small molecule	unknown
ESR1	Estrogen receptor alpha	Humans	DB08320	DIETHYL (1R,2S,3R,4S)-5,6-BIS(4-HYDROXYPHENYL)-7-OXABICYCLO[2.2.1]HEPT-5-ENE-2,3-DICARBOXYLATE		small molecule	unknown
ESR1	Estrogen receptor alpha	Humans	DB08398	2-Amino-1-methyl-6-phenylimidazo(4,5-b)pyridine	PhIP (2-Amino-1-methyl-6-phenylimidazo(4,5-b)pyridine) has been used in trials studying the basic science of Pancreas Cancer.	small molecule	unknown
ESR1	Estrogen receptor alpha	Humans	DB08595	4-[(1S,2R,5S)-4,4,8-TRIMETHYL-3-OXABICYCLO[3.3.1]NON-7-EN-2-YL]PHENOL		small molecule	unknown
ESR1	Estrogen receptor alpha	Humans	DB08737	(3AS,4R,9BR)-4-(4-HYDROXYPHENYL)-1,2,3,3A,4,9B-HEXAHYDROCYCLOPENTA[C]CHROMEN-9-OL		small molecule	unknown
ESR1	Estrogen receptor alpha	Humans	DB08773	2-(4-hydroxyphenyl)benzo[b]thiophen-6-ol		small molecule	unknown
ESR1	Estrogen receptor alpha	Humans	DB09070	Tibolone	Tibolone is a synthetic steroid hormone drug, which is mainly non-selective in its binding profile, acting as an agonist primarily at estrogen receptors (ER), with a preference for ER alpha [L1874]. Tibolone (Livial, Org OD 14), produced by Organon (West Orange, NJ), is a synthetic steroid that possesses estrogenic, androgenic and progestogenic properties. It has been used in Europe for almost 2 …	small molecule	yes
ESR1	Estrogen receptor alpha	Humans	DB09086	Eugenol	Eugenol is a naturally occurring phenolic molecule found in several plants such as cinnamon, clove, and bay leaves. It has been used as a topical antiseptic as a counter-irritant and in dental preparations with zinc oxide for root canal sealing and pain control. Although not currently available in any FDA-approved products (including OTC), eugenol has been found to have anti-inflammatory, neuropr…	small molecule	unknown
ESR1	Estrogen receptor alpha	Humans	DB09317	Synthetic Conjugated Estrogens, A	Synthetic conjugated estrogens A are composed of a blend of the following nine synthetic estrogenic substances: estrone sulfate, sodium equilin sulfate, sodium 17α-dihydroequilin sulfate, sodium 17α-estradiol sulfate, sodium 17β­ dihydroequilin sulfate, sodium 17α-dihydroequilenin sulfate, sodium 17β-dihydroequilenin sulfate, sodium equilenin sulfate, and sodium 17β-estradiol sulfate. This blend …	small molecule	yes
ESR1	Estrogen receptor alpha	Humans	DB09318	Synthetic Conjugated Estrogens, B	Synthetic conjugated estrogens, B tablets contain a blend of ten synthetic estrogenic substances. The estrogenic substances are: sodium estrone sulfate, sodium equilin sulfate, sodium 17α-dihydroequilin sulfate, sodium 17α-estradiol sulfate, sodium 17β­ dihydroequilin sulfate, sodium 17α-dihydroequilenin sulfate, sodium 17β-dihydroequilenin sulfate, sodium equilenin sulfate, sodium 17β-estradiol …	small molecule	yes
ESR1	Estrogen receptor alpha	Humans	DB09369	Polyestradiol phosphate	Polymeric phosphoric acid ester of estradiol.	small molecule	yes
ESR1	Estrogen receptor alpha	Humans	DB09371	Norethynodrel	A synthetic progestational hormone with actions and uses similar to those of PROGESTERONE. It has been used in the treatment of functional uterine bleeding and endometriosis. As a contraceptive, it has usually been administered in combination with MESTRANOL.	small molecule	unknown
ESR1	Estrogen receptor alpha	Humans	DB09535	Octocrylene	Octocrylene is an organic compound used as an ingredient in sunscreens and cosmetics.	small molecule	unknown
ESR1	Estrogen receptor alpha	Humans	DB11064	Homosalate	Homosalate is an organic compound that belongs to salicylates. It is an ester formed from salicylic acid and 3,3,5-trimethylcyclohexanol, a derivative of cyclohexanol. Salicylates prevent direct skin exposure to the sun’s harmful rays by absorbing ultraviolet (UV) light. Homosalate specifically absorbs short-wave UVB rays, which are associated with DNA damage and increased risk of skin cancer. It…	small molecule	unknown
ESR1	Estrogen receptor alpha	Humans	DB11219	Enzacamene	Commonly known as 4-methylbenzylidene-camphor (4-MBC), enzacamene is a camphor derivative and an organic chemical UV-B filter. It is used in cosmetic products such as sunscreen to provide skin protection against UV rays. While its effects on the human reproductive system as an endocrine disruptor are being investigated, its use in over-the-counter and cosmetic products is approved by Health Canad…	small molecule	unknown
ESR1	Estrogen receptor alpha	Humans	DB11478	Zeranol	Zeranol is a non-steroidal estrogen agonist. It is a mycotoxin, derived from fungi in the Fusarium family, and may be found as a contaminant in fungus-infected crops. It is 3-4x more potent as an estrogen agonist than the related compound zearalenone.	small molecule	unknown
ESR1	Estrogen receptor alpha	Humans	DB11541	Ractopamine		small molecule	unknown
ESR1	Estrogen receptor alpha	Humans	DB11619	Gestrinone	Gestrinone, also known as ethylnorgestrienone, is a synthetic steroid of the 19-nortestosterone group that is marketed in Europe, Australia, and Latin America, though not the United States or Canada, and is used primarily in the treatment of endometriosis. Gestrinone was developed in the early 1970s and was tested clinically as a weekly oral contraceptive in Europe and North America. Without sign…	small molecule	unknown
ESR1	Estrogen receptor alpha	Humans	DB12450	Propyl Gallate	Propyl Gallate is under investigation in clinical trial NCT01450098 (A Study of LY2484595 in Healthy Subjects).	small molecule	unknown
ESR1	Estrogen receptor alpha	Humans	DB13869	2-Methoxy-6-{(E)-[(4-methylphenyl)imino]methyl}phenol	TIMBD is an azaresveratrol analog.	small molecule	unknown
ESR1	Estrogen receptor alpha	Humans	DB13943	Testosterone cypionate	Testosterone cypionate is a synthetic derivative of testosterone in the form of an oil-soluble 17 (beta)-cyclopentylpropionate ester. Its benefit compared to other testosterone derivatives is the slow rate of release after injection and longer half-life. The characteristics of testosterone cypionate and testosterone enanthate are very similar, therefore both of them tend to be interchangeable.[L1…	small molecule	unknown
ESR1	Estrogen receptor alpha	Humans	DB13944	Testosterone enanthate	Testosterone enanthate is an esterified variant of testosterone that comes as an injectable compound with a slow release rate. It is the first injectable ester preparation of testosterone.[L1158] This slow release is achieved by the presence of the enanthate ester functional group attached to the testosterone molecule.[A31615] This testosterone derivative was first approved on December 24, 1953.[…	small molecule	unknown
ESR1	Estrogen receptor alpha	Humans	DB13946	Testosterone undecanoate	Testosterone undecanoate is the ester prodrug of testosterone and has a midchain fatty acid at the 17Beta position. [A176753] It is available as an intramuscular injection and as an oral capsule, and is indicated for treatment of testosterone deficiency. [F4247][FDA Label] It should be noted that testosterone undecanoate is only indicated for treatment of hypogonadal conditions with structural or…	small molecule	unknown
ESR1	Estrogen receptor alpha	Humans	DB13951	Stanolone acetate	Stanolone acetate is a synthetic androgen and anabolic steroid and a dihydrotestosterone ester that was never marketed.	small molecule	unknown
ESR1	Estrogen receptor alpha	Humans	DB13952	Estradiol acetate	Estradiol acetate is a pro-drug ester of [DB00783], a naturally occurring hormone that circulates endogenously within the human body. Estradiol is the most potent form of all mammalian estrogenic steroids and acts as the major female sex hormone. As a pro-drug of estradiol, estradiol acetate therefore has the same downstream effects within the body through binding to the Estrogen Receptor (ER) in…	small molecule	yes
ESR1	Estrogen receptor alpha	Humans	DB13953	Estradiol benzoate	Estradiol Benzoate is a pro-drug ester of [DB00783], a naturally occurring hormone that circulates endogenously within the human body. Estradiol is the most potent form of all mammalian estrogenic steroids and acts as the major female sex hormone. As a pro-drug of estradiol, estradiol benzoate therefore has the same downstream effects within the body through binding to the Estrogen Receptor (ER) …	small molecule	yes
ESR1	Estrogen receptor alpha	Humans	DB13954	Estradiol cypionate	Estradiol Cypionate is a pro-drug ester of [DB00783], a naturally occurring hormone that circulates endogenously within the human body. Estradiol is the most potent form of all mammalian estrogenic steroids and acts as the major female sex hormone. As a pro-drug of estradiol, estradiol cypionate therefore has the same downstream effects within the body through binding to the Estrogen Receptor (ER…	small molecule	yes
ESR1	Estrogen receptor alpha	Humans	DB13955	Estradiol dienanthate	Estradiol Dienanthate is a pro-drug ester of [DB00783], a naturally occurring hormone that circulates endogenously within the human body. Estradiol is the most potent form of all mammalian estrogenic steroids and acts as the major female sex hormone. As a pro-drug of estradiol, estradiol benzoate therefore has the same downstream effects within the body through binding to the Estrogen Receptor (E…	small molecule	yes
ESR1	Estrogen receptor alpha	Humans	DB13956	Estradiol valerate	Estradiol Valerate (also known as E2V) is a pro-drug ester of [DB00783], a naturally occurring hormone that circulates endogenously within the human body. Estradiol is the most potent form of all mammalian estrogenic steroids and acts as the major female sex hormone. As a pro-drug of estradiol, estradiol acetate therefore has the same downstream effects within the body through binding to the Estr…	small molecule	yes
ESR1	Estrogen receptor alpha	Humans	DB14487	Zinc acetate		small molecule	unknown
ESR1	Estrogen receptor alpha	Humans	DB14533	Zinc chloride	Zinc chloride is a solution of ions indicated for use in total parenteral nutrition to maintain zinc levels and prevent deficiency syndromes.[L14189] Zinc chloride was granted FDA approval before 26 June 1986.[L14189]	small molecule	unknown
ESR1	Estrogen receptor alpha	Humans	DB14548	Zinc sulfate, unspecified form		small molecule	unknown
ESR1	Estrogen receptor alpha	Humans	DB14641	Estriol tripropionate		small molecule	yes
ESR1	Estrogen receptor alpha	Humans	DB15690	Fluoroestradiol F-18	Fluoroestradiol F-18 is an imaging agent used with positron emission tomography (PET) to detect estrogen receptor-positive breast cancer lesions.[L14096] The ability to image ER-positive tumors _in vivo_ is advantageous in that, while helping to visualize tumor progression/regression, it may also be used to assess for heterogeneity in ER expression across metastases (i.e. to identify sites that n…	small molecule	unknown
CASP3	Caspase-3	Humans	DB00282	Pamidronic acid	Pamidronic acid is a second generation, nitrogen containing bisphosphonate similar to [neridronic acid] and [alendronic acid].[A203111] Pamidronic acid was first described in the literature in 1977.[A203267] The second generation bisphosphonates are less common as third generation bisphosphonates, such as [ibandronic acid], [zoledronic acid], [minodronic acid], and [risedronic acid] are becoming …	small molecule	unknown
CASP3	Caspase-3	Humans	DB00945	Acetylsalicylic acid	Also known as _Aspirin_, acetylsalicylic acid (ASA) is a commonly used drug for the treatment of pain and fever due to various causes. Acetylsalicylic acid has both anti-inflammatory and antipyretic effects. This drug also inhibits platelet aggregation and is used in the prevention of blood clots stroke, and myocardial infarction (MI) [FDA label]. Interestingly, the results of various studies hav…	small molecule	unknown
CASP3	Caspase-3	Humans	DB01017	Minocycline	Minocycline was first described in the literacture in 1966.[A190681] It is a second generation tetracycline antibiotic that is active against gram-negative and gram-positive bacteria.[A190723] Like other semisynthetic tetracyclines, minocycline has modifications to carbons 7-9 on the D ring to generate higher efficacy than previous tetracyclines.[A190723] Minocycline was granted FDA approval on 3…	small molecule	unknown
CASP3	Caspase-3	Humans	DB03124	5-[4-(1-Carboxymethyl-2-Oxo-Propylcarbamoyl)-Benzylsulfamoyl]-2-Hydroxy-Benzoic Acid		small molecule	unknown
CASP3	Caspase-3	Humans	DB05408	Emricasan	Emricasan is the first caspase inhibitor tested in human which has received orphan drug status by FDA. It is developed by Pfizer and made in such a way that it protects liver cells from excessive apoptosis.	small molecule	unknown
CASP3	Caspase-3	Humans	DB06255	Incadronic acid	Incadronate, or YM-175,[A202769] is a nitrogen containing bisphosphonate. Along with being investigated to treat hypercalcemia of malignancy,[A202862] it has also been investigated in the treatment of myeloma, leukemia, and other cancers.[A14426,A14431,A14427,A202769] Incadronic acid was first described in the literature in 1991.[A202289]	small molecule	unknown
CASP3	Caspase-3	Humans	DB06862	2-HYDROXY-5-(2-MERCAPTO-ETHYLSULFAMOYL)-BENZOIC ACID		small molecule	unknown
CASP3	Caspase-3	Humans	DB07696	methyl (3S)-3-[(tert-butoxycarbonyl)amino]-4-oxopentanoate		small molecule	unknown
CASP3	Caspase-3	Humans	DB08213	1-METHYL-5-(2-PHENOXYMETHYL-PYRROLIDINE-1-SULFONYL)-1H-INDOLE-2,3-DIONE		small molecule	unknown
CASP3	Caspase-3	Humans	DB08229	[N-(3-dibenzylcarbamoyl-oxiranecarbonyl)-hydrazino]-acetic acid		small molecule	unknown
CASP3	Caspase-3	Humans	DB08251	4-[5-(2-CARBOXY-1-FORMYL-ETHYLCARBAMOYL)-PYRIDIN-3-YL]-BENZOIC ACID		small molecule	unknown
CASP3	Caspase-3	Humans	DB08497	(1S)-2-oxo-1-phenyl-2-[(1,3,4-trioxo-1,2,3,4-tetrahydroisoquinolin-5-yl)amino]ethyl acetate		small molecule	unknown
CASP3	Caspase-3	Humans	DB08498	(1S)-1-(3-chlorophenyl)-2-oxo-2-[(1,3,4-trioxo-1,2,3,4-tetrahydroisoquinolin-5-yl)amino]ethyl acetate		small molecule	unknown
CASP3	Caspase-3	Humans	DB08499	N-[3-(2-fluoroethoxy)phenyl]-N'-(1,3,4-trioxo-1,2,3,4-tetrahydroisoquinolin-6-yl)butanediamide		small molecule	unknown
CASP3	Caspase-3	Humans	DB13751	Glycyrrhizic acid	Glycyrrhizic acid is extracted from the root of the licorice plant; _Glycyrrhiza glabra_.[F79] It is a triterpene glycoside with glycyrrhetinic acid that possesses a wide range of pharmacological and biological activities. When extracted from the plant, it can be obtained in the form of ammonium glycyrrhizin and mono-ammonium glycyrrhizin.[T204] Glycyrrhizic acid has been developed in Japan and C…	small molecule	yes
MAPK3	Mitogen-activated protein kinase 3	Humans	DB00605	Sulindac	Sulindac is a nonsteroidal anti-inflammatory drug (NSAID) of the arylalkanoic acid class that is marketed by Merck under the brand name Clinoril. Like other NSAIDs, it may be used in the treatment of acute or chronic inflammatory conditions. Sulindac is a prodrug, derived from sulfinylindene, that is converted _in vivo_ to an active sulfide compound by liver enzymes. There is evidence from some s…	small molecule	unknown
MAPK3	Mitogen-activated protein kinase 3	Humans	DB01169	Arsenic trioxide	Arsenic trioxide is a chemotherapeutic agent of idiopathic function used to treat leukemia that is unresponsive to first line agents. It is suspected that arsenic trisulfide induces cancer cells to undergo apoptosis. In general, arsenic is known to be a naturally toxic substance capable of eliciting a variety of dangerous adverse effects. The enzyme thioredoxin reductase has recently been identif…	small molecule	yes
MAPK3	Mitogen-activated protein kinase 3	Humans	DB02733	Purvalanol		small molecule	unknown
MAPK3	Mitogen-activated protein kinase 3	Humans	DB04604	5-iodotubercidin		small molecule	unknown
MAPK3	Mitogen-activated protein kinase 3	Humans	DB06195	Seliciclib	R-roscovitine (Seliciclib or CYC202) is a cyclin-dependent kinase (CDK) inhibitor that preferentially inhibits multiple enzyme targets including CDK2, CDK7 and CDK9, which alter the growth phase of treated cells. Developed by Cyclacel, seliciclib is being researched for the treatment of non-small cell lung cancer (NSCLC), leukemia, HIV infection, herpes simplex infection, and the mechanisms of ch…	small molecule	unknown
MAPK3	Mitogen-activated protein kinase 3	Humans	DB08862	Cholecystokinin	Cholecystokinin ( also known as _CCK or CCK-PZ_) is a peptide hormone of the gastrointestinal system which is responsible for stimulating the digestion of fat and protein. Cholecystokinin, previously called _pancreozymin_, is synthesized and secreted by enteroendocrine cells in the duodenum (the first portion of the small intestine) and leads to the release of bile and digestive enzymes. CCK also…	small molecule	unknown
MAPK3	Mitogen-activated protein kinase 3	Humans	DB13930	Ulixertinib	Ulixertinib is a a novel, reversible, ATP-competitive ERK1/2 inhibitor with high potency and ERK1/2 selectivity [A31474]. It is currently in clinical trials for the treatment of a wide range of tumors.	small molecule	unknown
MAPK14	Mitogen-activated protein kinase 14	Humans	DB01254	Dasatinib	Dasatinib is an oral dual BCR/ABL and Src family tyrosine kinase inhibitor approved for use in patients with chronic myelogenous leukemia (CML). The main targets of Dasatinib, are BCRABL, SRC, Ephrins and GFR.	small molecule	unknown
MAPK14	Mitogen-activated protein kinase 14	Humans	DB01761	4-[5-[2-(1-phenyl-ethylamino)-pyrimidin-4-yl]-1-methyl-4-(3-trifluoromethylphenyl)-1H-imidazol-2-yl]-piperidine		small molecule	unknown
MAPK14	Mitogen-activated protein kinase 14	Humans	DB01807	N-[(3Z)-5-Tert-butyl-2-phenyl-1,2-dihydro-3H-pyrazol-3-ylidene]-N'-(4-chlorophenyl)urea		small molecule	unknown
MAPK14	Mitogen-activated protein kinase 14	Humans	DB01948	1-(2,6-Dichlorophenyl)-5-(2,4-Difluorophenyl)-7-Piperidin-4-Yl-3,4-Dihydroquinolin-2(1h)-One		small molecule	unknown
MAPK14	Mitogen-activated protein kinase 14	Humans	DB01953	Inhibitor of P38 Kinase	Inhibitor of P38 Kinase is a solid. This compound belongs to the indoles. These are compounds containing an indole moiety, which consists of a pyrrole ring fused to benzene to form 2,3-benzopyrrole. This drug is known to target mitogen-activated protein kinase 14.	small molecule	unknown
MAPK14	Mitogen-activated protein kinase 14	Humans	DB01988	6((S)-3-Benzylpiperazin-1-Yl)-3-(Naphthalen-2-Yl)-4-(Pyridin-4-Yl)Pyrazine		small molecule	unknown
MAPK14	Mitogen-activated protein kinase 14	Humans	DB02195	3-(4-Fluorophenyl)-1-Hydroxy-2-(Pyridin-4-Yl)-1h-Pyrrolo[3,2-B]Pyridine		small molecule	unknown
MAPK14	Mitogen-activated protein kinase 14	Humans	DB02277	1-(5-Tert-Butyl-2-Methyl-2h-Pyrazol-3-Yl)-3-(4-Chloro-Phenyl)-Urea		small molecule	unknown
MAPK14	Mitogen-activated protein kinase 14	Humans	DB02352	3-(Benzyloxy)Pyridin-2-Amine		small molecule	unknown
MAPK14	Mitogen-activated protein kinase 14	Humans	DB02873	1-(2,6-Dichlorophenyl)-5-(2,4-Difluorophenyl)-7-Piperazin-1-Yl-3,4-Dihydroquinazolin-2(1h)-One		small molecule	unknown
MAPK14	Mitogen-activated protein kinase 14	Humans	DB02984	4-[3-Methylsulfanylanilino]-6,7-Dimethoxyquinazoline		small molecule	unknown
MAPK14	Mitogen-activated protein kinase 14	Humans	DB03044	Doramapimod	Doramapimod is a P38 MAP kinase inhibitor.	small molecule	unknown
MAPK14	Mitogen-activated protein kinase 14	Humans	DB03110	2-Chlorophenol		small molecule	unknown
MAPK14	Mitogen-activated protein kinase 14	Humans	DB03980	4-(Fluorophenyl)-1-Cyclopropylmethyl-5-(2-Amino-4-Pyrimidinyl)Imidazole		small molecule	unknown
MAPK14	Mitogen-activated protein kinase 14	Humans	DB04338	SB220025		small molecule	unknown
MAPK14	Mitogen-activated protein kinase 14	Humans	DB04632	4-(2-HYDROXYBENZYLAMINO)-N-(3-(4-FLUOROPHENOXY)PHENYL)PIPERIDINE-1-SULFONAMIDE		small molecule	unknown
MAPK14	Mitogen-activated protein kinase 14	Humans	DB04797	Triazolopyridine		small molecule	unknown
MAPK14	Mitogen-activated protein kinase 14	Humans	DB05157	KC706	KC706 is a novel anti-inflammatory drug that works by inhibiting the activity of p38 MAP kinase. KC706 holds potential to treat inflammatory conditions such as rheumatoid arthritis, psoriasis, inflammatory bowel disease and cardiovascular disease.	small molecule	unknown
MAPK14	Mitogen-activated protein kinase 14	Humans	DB05412	Talmapimod	Talmapimod is the first-generation oral p38 MAP kinase inhibitor developed by Scios. It has shown to be effective to cure inflammatory diseases such as Rheumatoid Arthritis.	small molecule	unknown
MAPK14	Mitogen-activated protein kinase 14	Humans	DB05470	VX-702	VX-702 is a small molecule investigational oral anti-cytokine therapy for treatment of inflammatory diseases, specifically rheumatoid arthritis (RA). It acts as a p38 MAP kinase inhibitor. In the future, VX-702 may be investigated for combination with methotrexate, a commonly used therapy for RA.	small molecule	unknown
MAPK14	Mitogen-activated protein kinase 14	Humans	DB06518	R-1487		small molecule	unknown
MAPK14	Mitogen-activated protein kinase 14	Humans	DB06882	1-[1-(3-aminophenyl)-3-tert-butyl-1H-pyrazol-5-yl]-3-naphthalen-1-ylurea		small molecule	unknown
MAPK14	Mitogen-activated protein kinase 14	Humans	DB06940	N-ethyl-4-{[5-(methoxycarbamoyl)-2-methylphenyl]amino}-5-methylpyrrolo[2,1-f][1,2,4]triazine-6-carboxamide	N-ethyl-4-{[5-(methoxycarbamoyl)-2-methylphenyl]amino}-5-methylpyrrolo[2,1-f][1,2,4]triazine-6-carboxamide is a solid. This compound belongs to the pyrrolotriazines. These are compounds containing a pyrrolotriazine moiety, which consists of a pyrrole ring fused to a triazine ring. N-ethyl-4-{[5-(methoxycarbamoyl)-2-methylphenyl]amino}-5-methylpyrrolo[2,1-f][1,2,4]triazine-6-carboxamide is known t…	small molecule	unknown
MAPK14	Mitogen-activated protein kinase 14	Humans	DB06991	N-[2-methyl-5-(methylcarbamoyl)phenyl]-2-{[(1R)-1-methylpropyl]amino}-1,3-thiazole-5-carboxamide		small molecule	unknown
MAPK14	Mitogen-activated protein kinase 14	Humans	DB07138	Neflamapimod	Neflamapimod has been used in trials studying the treatment of Alzheimer's Disease and Mild Cognitive Impairment.	small molecule	unknown
MAPK14	Mitogen-activated protein kinase 14	Humans	DB07307	N-cyclopropyl-4-methyl-3-[1-(2-methylphenyl)phthalazin-6-yl]benzamide		small molecule	unknown
MAPK14	Mitogen-activated protein kinase 14	Humans	DB07459	4-PHENOXY-N-(PYRIDIN-2-YLMETHYL)BENZAMIDE		small molecule	unknown
MAPK14	Mitogen-activated protein kinase 14	Humans	DB07607	4-[5-(3-IODO-PHENYL)-2-(4-METHANESULFINYL-PHENYL)-1H-IMIDAZOL-4-YL]-PYRIDINE		small molecule	unknown
MAPK14	Mitogen-activated protein kinase 14	Humans	DB07811	N-cyclopropyl-2',6-dimethyl-4'-(5-methyl-1,3,4-oxadiazol-2-yl)biphenyl-3-carboxamide		small molecule	unknown
MAPK14	Mitogen-activated protein kinase 14	Humans	DB07829	4-[3-(4-FLUOROPHENYL)-1H-PYRAZOL-4-YL]PYRIDINE		small molecule	unknown
MAPK14	Mitogen-activated protein kinase 14	Humans	DB07832	4-{4-[(5-hydroxy-2-methylphenyl)amino]quinolin-7-yl}-1,3-thiazole-2-carbaldehyde		small molecule	unknown
MAPK14	Mitogen-activated protein kinase 14	Humans	DB07833	N-(3-cyanophenyl)-2'-methyl-5'-(5-methyl-1,3,4-oxadiazol-2-yl)-4-biphenylcarboxamide		small molecule	unknown
MAPK14	Mitogen-activated protein kinase 14	Humans	DB07834	N-(cyclopropylmethyl)-2'-methyl-5'-(5-methyl-1,3,4-oxadiazol-2-yl)biphenyl-4-carboxamide		small molecule	unknown
MAPK14	Mitogen-activated protein kinase 14	Humans	DB07835	N~3~-cyclopropyl-N~4~'-(cyclopropylmethyl)-6-methylbiphenyl-3,4'-dicarboxamide		small molecule	unknown
MAPK14	Mitogen-activated protein kinase 14	Humans	DB07941	PH-797804	PH-797804 has been investigated for the treatment of Osteoarthritis.	small molecule	unknown
MAPK14	Mitogen-activated protein kinase 14	Humans	DB07942	2-fluoro-4-[4-(4-fluorophenyl)-1H-pyrazol-3-yl]pyridine		small molecule	unknown
MAPK14	Mitogen-activated protein kinase 14	Humans	DB07943	SD-0006		small molecule	unknown
MAPK14	Mitogen-activated protein kinase 14	Humans	DB08064	N-(3-TERT-BUTYL-1H-PYRAZOL-5-YL)-N'-{4-CHLORO-3-[(PYRIDIN-3-YLOXY)METHYL]PHENYL}UREA		small molecule	unknown
MAPK14	Mitogen-activated protein kinase 14	Humans	DB08068	N-[4-CHLORO-3-(PYRIDIN-3-YLOXYMETHYL)-PHENYL]-3-FLUORO-		small molecule	unknown
MAPK14	Mitogen-activated protein kinase 14	Humans	DB08091	3-FLUORO-5-MORPHOLIN-4-YL-N-[3-(2-PYRIDIN-4-YLETHYL)-1H-INDOL-5-YL]BENZAMIDE		small molecule	unknown
MAPK14	Mitogen-activated protein kinase 14	Humans	DB08092	3-fluoro-N-1H-indol-5-yl-5-morpholin-4-ylbenzamide	3-fluoro-N-1H-indol-5-yl-5-morpholin-4-ylbenzamide is a solid. This compound belongs to the phenylmorpholines. These are aromatic compounds containing a morpholine ring and a benzene ring linked to each other through a CC or a CN bond. This drug targets mitogen-activated protein kinase 14.	small molecule	unknown
MAPK14	Mitogen-activated protein kinase 14	Humans	DB08093	3-(1-NAPHTHYLMETHOXY)PYRIDIN-2-AMINE		small molecule	unknown
MAPK14	Mitogen-activated protein kinase 14	Humans	DB08095	3-(2-CHLOROPHENYL)-1-(2-{[(1S)-2-HYDROXY-1,2-DIMETHYLPROPYL]AMINO}PYRIMIDIN-4-YL)-1-(4-METHOXYPHENYL)UREA		small molecule	unknown
MAPK14	Mitogen-activated protein kinase 14	Humans	DB08096	8-(2-CHLOROPHENYLAMINO)-2-(2,6-DIFLUOROPHENYLAMINO)-9-ETHYL-9H-PURINE-1,7-DIIUM		small molecule	unknown
MAPK14	Mitogen-activated protein kinase 14	Humans	DB08097	2-(2,6-DIFLUOROPHENOXY)-N-(2-FLUOROPHENYL)-9-ISOPROPYL-9H-PURIN-8-AMINE		small molecule	unknown
MAPK14	Mitogen-activated protein kinase 14	Humans	DB08242	N,4-dimethyl-3-[(1-phenyl-1H-pyrazolo[3,4-d]pyrimidin-4-yl)amino]benzamide		small molecule	unknown
MAPK14	Mitogen-activated protein kinase 14	Humans	DB08349	N-cyclopropyl-3-{[1-(2,4-difluorophenyl)-7-methyl-6-oxo-6,7-dihydro-1H-pyrazolo[3,4-b]pyridin-4-yl]amino}-4-methylbenzamide		small molecule	unknown
MAPK14	Mitogen-activated protein kinase 14	Humans	DB08351	N-cyclopropyl-4-methyl-3-{2-[(2-morpholin-4-ylethyl)amino]quinazolin-6-yl}benzamide		small molecule	unknown
MAPK14	Mitogen-activated protein kinase 14	Humans	DB08352	6-[4-(2-fluorophenyl)-1,3-oxazol-5-yl]-N-(1-methylethyl)-1,3-benzothiazol-2-amine		small molecule	unknown
MAPK14	Mitogen-activated protein kinase 14	Humans	DB08395	2-(ETHOXYMETHYL)-4-(4-FLUOROPHENYL)-3-[2-(2-HYDROXYPHENOXY)PYRIMIDIN-4-YL]ISOXAZOL-5(2H)-ONE		small molecule	unknown
MAPK14	Mitogen-activated protein kinase 14	Humans	DB08423	[5-AMINO-1-(4-FLUOROPHENYL)-1H-PYRAZOL-4-YL][3-(PIPERIDIN-4-YLOXY)PHENYL]METHANONE		small molecule	unknown
MAPK14	Mitogen-activated protein kinase 14	Humans	DB08424	[5-AMINO-1-(4-FLUOROPHENYL)-1H-PYRAZOL-4-YL](3-{[(2R)-2,3-DIHYDROXYPROPYL]OXY}PHENYL)METHANONE		small molecule	unknown
MAPK14	Mitogen-activated protein kinase 14	Humans	DB08521	4-[4-(4-Fluorophenyl)-2-[4-[(R)-methylsulfinyl]phenyl]-1H-imidazol-5-yl]pyridine		small molecule	unknown
MAPK14	Mitogen-activated protein kinase 14	Humans	DB08522	4-(4-FLUOROPHENYL)-1-CYCLOROPROPYLMETHYL-5-(4-PYRIDYL)-IMIDAZOLE		small molecule	unknown
MAPK14	Mitogen-activated protein kinase 14	Humans	DB08730	3-FLUORO-5-MORPHOLIN-4-YL-N-[1-(2-PYRIDIN-4-YLETHYL)-1H-INDOL-6-YL]BENZAMIDE		small molecule	unknown
MAPK14	Mitogen-activated protein kinase 14	Humans	DB12010	Fostamatinib	Fostamatinib has been investigated for the treatment and basic science of Rheumatoid Arthritis and Immune Thrombocytopenic Purpura (ITP). It was approved on April 17, 2018 under the trade name Tavalisse for use in ITP [L2644,FDA Label]. Fostamatinib has also been granted orphan drug status by the FDA [L2644].	small molecule	unknown
TNFSF13B	Tumor necrosis factor ligand superfamily member 13B	Humans	DB03316	1,4-Dioxane		small molecule	unknown
TNFSF13B	Tumor necrosis factor ligand superfamily member 13B	Humans	DB08879	Belimumab	Belimumab is an intravenous immunosupressant for the adjunctive treatment of systemic lupus erythematosus (SLE). More specifically, it is a fully human recombinant IgG1λ monoclonal antibody produced from a recombinant NS0 cell line stably transfected with the belimumab heavy chain and light chain genes. It is the first biological treatment approved for the indication of SLE. Concomitant use with …	biotech	yes
CXCL10	C-X-C motif chemokine 10	Humans	DB04487	N-Methylleucine		small molecule	unknown
CXCL10	C-X-C motif chemokine 10	Humans	DB06116	Eldelumab	MDX-1100, a fully human antibody that targets IP10 (also known as CXCL10), a chemokine expressed in association with multiple inflammatory disease indications, such as rheumatoid arthritis, inflammatory bowel disease and multiple sclerosis.	biotech	unknown
CXCL10	C-X-C motif chemokine 10	Humans	DB11338	Clove oil	Clove oil is obtained by extraction from the dried flower buds of the clove plant. Traditionally, it has been used as a flavouring spice in foods, or as a fragrance. It is also found in topical analgesics. Clove oil has shown to exert some antimicrobial activities. The antioxidant and antimicrobial activity of clove is higher than that of many fruits, vegetables, and other spices [A33133]. Clove …	biotech	unknown
JAK2	Tyrosine-protein kinase JAK2	Humans	DB04716	2-tert-butyl-9-fluoro-1,6-dihydrobenzo[h]imidazo[4,5-f]isoquinolin-7-one		small molecule	unknown
JAK2	Tyrosine-protein kinase JAK2	Humans	DB05243	XL019	XL019 is a selective inhibitor of the cytoplasmic tyrosine kinase JAK2. An IND for XL019 was filed by Exelixis in May 2007.	small molecule	unknown
JAK2	Tyrosine-protein kinase JAK2	Humans	DB07161	5-phenyl-1H-indazol-3-amine		small molecule	unknown
JAK2	Tyrosine-protein kinase JAK2	Humans	DB07162	4-(3-amino-1H-indazol-5-yl)-N-tert-butylbenzenesulfonamide		small molecule	unknown
JAK2	Tyrosine-protein kinase JAK2	Humans	DB08067	4-[(2-{4-[(CYCLOPROPYLCARBAMOYL)AMINO]-1H-PYRAZOL-3-YL}-1H-BENZIMIDAZOL-6-YL)METHYL]MORPHOLIN-4-IUM		small molecule	unknown
JAK2	Tyrosine-protein kinase JAK2	Humans	DB08877	Ruxolitinib	Ruxolitinib is a janus-associated kinase inhibitor indicated to treat bone marrow cancer, specifically intermediate or high-risk myelofibrosis. FDA approved on November 16, 2011.	small molecule	yes
JAK2	Tyrosine-protein kinase JAK2	Humans	DB08895	Tofacitinib	Tofacitinib is an inhibitor of Janus kinases, a group of intracellular enzymes involved in signalling pathways that affect hematopoiesis and immune cell function. It is approved by the FDA for treatment of moderate to severe rheumatoid arthritis that responds inadequately to methotrexate or in those who are intolerant to methotrexate. Besides rheumatoid arthritis, tofacitinib has also been studie…	small molecule	yes
JAK2	Tyrosine-protein kinase JAK2	Humans	DB11817	Baricitinib	Baricitinib is a selective and reversible Janus kinase 1 (JAK1) and 2 (JAK2) inhibitor. Janus kinases belong to the tyrosine protein kinase family and play an important role in the proinflammatory pathway signalling that is frequently over-activated in autoimmune disorders such as rheumatoid arthritis. By blocking the actions of JAK1/2, baricitinib disrupts the activation of downstream signalling…	small molecule	yes
JAK2	Tyrosine-protein kinase JAK2	Humans	DB11986	Entrectinib	Entrectinib is a tropomyosin receptor tyrosine kinase (TRK) TRKA, TRKB, TRKC, proto-oncogene tyrosine-protein kinase ROS1, and anaplastic lymphoma kinase (ALK) inhibitor.[L8081] It was approved by the FDA in August 2019 for use in the treatment of ROS1-positive metastatic non-small cell lung cancer and NTRK gene fusion positive solid tumors.[L8207] Entrectinib's approved use is meant as a last li…	small molecule	unknown
JAK2	Tyrosine-protein kinase JAK2	Humans	DB12010	Fostamatinib	Fostamatinib has been investigated for the treatment and basic science of Rheumatoid Arthritis and Immune Thrombocytopenic Purpura (ITP). It was approved on April 17, 2018 under the trade name Tavalisse for use in ITP [L2644,FDA Label]. Fostamatinib has also been granted orphan drug status by the FDA [L2644].	small molecule	unknown
JAK2	Tyrosine-protein kinase JAK2	Humans	DB12500	Fedratinib	Fedratinib, also known as SAR302503 and TG101348, is a tyrosine kinase inhibitor used to treat intermediate-2 and high risk primary and secondary myelofibrosis.[A183176,L8090] It is an anilinopyrimidine derivative.[A183188] Fedratinib was granted FDA approval on August 16, 2019.[L8090]	small molecule	yes
JAK2	Tyrosine-protein kinase JAK2	Humans	DB15035	Zanubrutinib	Zanubrutinib is a novel Bruton's tyrosine kinase (BTK) inhibitor used for the treatment of adult patients with mantle cell lymphoma (MCL) who have received at least one prior therapy.[L10163] Mantle cell lymphoma is an aggressive mature B-cell non-Hodgkin lymphoma that is associated with early relapse, poor clinical outcomes, and long-term survival.[A187967] BTK is an enzyme that plays a role in …	small molecule	unknown
IL23A	Interleukin-23 subunit alpha	Humans	DB05459	Briakinumab	Briakinumab is a human anti-IL-12 monoclonal antibody being developed for the treatment of a number of T-cell driven autoimmune diseases. It targets and neutralize interleukin-12 and interleukin-23, two proteins associated with inflammation, such as pro-inflammatory interleukins or tumor necrosis factor- alpha. Briakinumab represents a novel approach to treating psoriasis, Multiple Sclerosis, Cro…	biotech	unknown
IL23A	Interleukin-23 subunit alpha	Humans	DB11834	Guselkumab	Guselkumab is a human immunoglobulin G1 lambda (IgG1λ) monoclonal antibody that selectively blocks interleukin-23. IL-23 is an inflammatory cytokine that activates the CD4+ T-helper (Th17) cell pathway to mediate the inflammatory cascade that induces psoriatic plaque formation [A20357]. In clinical trials, guselkumab demonstrated improved skin clearance and symptomatic improvements in dermatologi…	biotech	yes
STAT3	Signal transducer and activator of transcription 3	Humans	DB05959	ENMD-1198		small molecule	unknown
FOS	Proto-oncogene c-Fos	Humans	DB08813	Nadroparin	Nadroparin is a low molecular weight heparin (LMWH) which, when bound to antithrombin III (ATIII), accelerates the inactivation of factor II and factor Xa. Nadroparin halts the coagulation pathway by inhibiting the activation of thrombin (factor IIa) by factor Xa. The amplification of the fibrin clotting cascade is stopped once factors Xa and IIa are inactivated. It is derived from porcine source…	small molecule	unknown

## Sheet: Description
Dataset EV14: Drugs targeting the genes in the downstream network of the top 12 ligands from Case Study 1. (The genes shown in Figure 4b.) As expected, we found many compounds used in the treatment of multiple inflammatory diseases such as rheumatoid arthritis, inflammatory bowel disease and multiple sclerosis. Among the most interesting results, we identified minocycline, an antibiotic and anti-…
